# Supplementary material for: Proteomics analysis reveals heat shock proteins involved in caprine parainfluenza virus type 3 infection
Source: BMC Vet Res. 2019 May 17;15:151. doi: 10.1186/s12917-019-1897-6 (PMC6525452; doi:10.1186/s12917-019-1897-6)
Supplement: Supplementary file 4 — Figure S4 and Data Sheet 5. Proteins were annotated based on the KOG (ZIP 669 kb) [file 12917_2019_1897_MOESM4_ESM.zip]

Archive with 2 entries (2 files):
- supplementary date sheet 5.xls
- Supplementary figure 4.jpg
