# Supplementary material for: Proteomics analysis reveals heat shock proteins involved in caprine parainfluenza virus type 3 infection
Source: BMC Vet Res. 2019 May 17;15:151. doi: 10.1186/s12917-019-1897-6 (PMC6525452; doi:10.1186/s12917-019-1897-6)
Supplement: Supplementary file 4 — Figure S4 and Data Sheet 5. Proteins were annotated based on the KOG (ZIP 669 kb) [file 12917_2019_1897_MOESM4_ESM.zip › supplementary date sheet 5.xls]

## Sheet: Sheet1
Supplementary Data Sheet 1：the information of annotation protein by KOG
#Type	Function	Functional_name	Accession	KOG	Name
CELLULAR PROCESSES AND SIGNALING	[Z]	Cytoskeleton	F1MQ37	KOG0161	Myosin class II heavy chain
CELLULAR PROCESSES AND SIGNALING	[Z]	Cytoskeleton	F1N169	KOG0518	Actin-binding cytoskeleton protein, filamin
CELLULAR PROCESSES AND SIGNALING	[Z]	Cytoskeleton	F1MDH3	KOG4261	Talin
CELLULAR PROCESSES AND SIGNALING	[Z]	Cytoskeleton	E1BDX8	KOG3595	Dyneins, heavy chain
CELLULAR PROCESSES AND SIGNALING	[Z]	Cytoskeleton	E1BE25	KOG0518	Actin-binding cytoskeleton protein, filamin
CELLULAR PROCESSES AND SIGNALING	[Z]	Cytoskeleton	P60712	KOG0676	Actin and related proteins
CELLULAR PROCESSES AND SIGNALING	[Z]	Cytoskeleton	A5D7D1	KOG0035	Ca2+-binding actin-bundling protein (actinin), alpha chain (EF-Hand protein superfamily)
CELLULAR PROCESSES AND SIGNALING	[Z]	Cytoskeleton	E1BFB0	KOG0035	Ca2+-binding actin-bundling protein (actinin), alpha chain (EF-Hand protein superfamily)
CELLULAR PROCESSES AND SIGNALING	[Z]	Cytoskeleton	Q3B7N2	KOG0035	Ca2+-binding actin-bundling protein (actinin), alpha chain (EF-Hand protein superfamily)
CELLULAR PROCESSES AND SIGNALING	[Z]	Cytoskeleton	E1BKX7	KOG0518	Actin-binding cytoskeleton protein, filamin
CELLULAR PROCESSES AND SIGNALING	[Z]	Cytoskeleton	Q27991	KOG0161	Myosin class II heavy chain
CELLULAR PROCESSES AND SIGNALING	[Z]	Cytoskeleton	O02717	KOG0161	Myosin class II heavy chain
CELLULAR PROCESSES AND SIGNALING	[Z]	Cytoskeleton	F1MNF8	KOG1376	Alpha tubulin
CELLULAR PROCESSES AND SIGNALING	[Z]	Cytoskeleton	Q3ZCJ7	KOG1376	Alpha tubulin
CELLULAR PROCESSES AND SIGNALING	[Z]	Cytoskeleton	P81948	KOG1376	Alpha tubulin
CELLULAR PROCESSES AND SIGNALING	[Z]	Cytoskeleton	F2Z4K0	KOG1376	Alpha tubulin
CELLULAR PROCESSES AND SIGNALING	[Z]	Cytoskeleton	F1MYC9	KOG0035	Ca2+-binding actin-bundling protein (actinin), alpha chain (EF-Hand protein superfamily)
CELLULAR PROCESSES AND SIGNALING	[Z]	Cytoskeleton	Q2KJD0	KOG1375	Beta tubulin
CELLULAR PROCESSES AND SIGNALING	[Z]	Cytoskeleton	Q3MHM5	KOG1375	Beta tubulin
CELLULAR PROCESSES AND SIGNALING	[Z]	Cytoskeleton	Q6B856	KOG1375	Beta tubulin
CELLULAR PROCESSES AND SIGNALING	[Z]	Cytoskeleton	E1BJB1	KOG1375	Beta tubulin
CELLULAR PROCESSES AND SIGNALING	[Z]	Cytoskeleton	P68138	KOG0676	Actin and related proteins
CELLULAR PROCESSES AND SIGNALING	[Z]	Cytoskeleton	Q3ZBU7	KOG1375	Beta tubulin
CELLULAR PROCESSES AND SIGNALING	[Z]	Cytoskeleton	B0JYL8	KOG1735	Actin depolymerizing factor
CELLULAR PROCESSES AND SIGNALING	[Z]	Cytoskeleton	Q2HJB8	KOG1376	Alpha tubulin
CELLULAR PROCESSES AND SIGNALING	[Z]	Cytoskeleton	Q5E9F5	KOG2046	Calponin
CELLULAR PROCESSES AND SIGNALING	[Z]	Cytoskeleton	Q2T9S0	KOG1375	Beta tubulin
CELLULAR PROCESSES AND SIGNALING	[Z]	Cytoskeleton	F1MJ56	KOG0164	Myosin class I heavy chain
CELLULAR PROCESSES AND SIGNALING	[Z]	Cytoskeleton	F1MTP5	KOG0318	WD40 repeat stress protein/actin interacting protein
CELLULAR PROCESSES AND SIGNALING	[ZT]	Cytoskeleton	A6QLB7	KOG2675	Adenylate cyclase-associated protein (CAP/Srv2p)
CELLULAR PROCESSES AND SIGNALING	[Z]	Cytoskeleton	F1MSB7	KOG0046	Ca2+-binding actin-bundling protein (fimbrin/plastin), EF-Hand protein superfamily
CELLULAR PROCESSES AND SIGNALING	[Z]	Cytoskeleton	A6QLN6	KOG0161	Myosin class II heavy chain
CELLULAR PROCESSES AND SIGNALING	[ZT]	Cytoskeleton	Q3SYV4	KOG2675	Adenylate cyclase-associated protein (CAP/Srv2p)
CELLULAR PROCESSES AND SIGNALING	[Z]	Cytoskeleton	F1N1G7	KOG0240	Kinesin (SMY1 subfamily)
CELLULAR PROCESSES AND SIGNALING	[Z]	Cytoskeleton	Q27966	KOG0164	Myosin class I heavy chain
CELLULAR PROCESSES AND SIGNALING	[Z]	Cytoskeleton	E1BPK6	KOG0163	Myosin class VI heavy chain
CELLULAR PROCESSES AND SIGNALING	[Z]	Cytoskeleton	P61157	KOG0678	Actin-related protein Arp2/3 complex, subunit Arp3
CELLULAR PROCESSES AND SIGNALING	[Z]	Cytoskeleton	Q865V6	KOG0443	Actin regulatory proteins (gelsolin/villin family)
CELLULAR PROCESSES AND SIGNALING	[Z]	Cytoskeleton	P60661	KOG0030	Myosin essential light chain, EF-Hand protein superfamily
CELLULAR PROCESSES AND SIGNALING	[Z]	Cytoskeleton	A4IF97	KOG0031	Myosin regulatory light chain, EF-Hand protein superfamily
CELLULAR PROCESSES AND SIGNALING	[Z]	Cytoskeleton	P02584	KOG1755	Profilin
CELLULAR PROCESSES AND SIGNALING	[Z]	Cytoskeleton	F1N365	KOG0444	Cytoskeletal regulator Flightless-I (contains leucine-rich and gelsolin repeats)
CELLULAR PROCESSES AND SIGNALING	[Z]	Cytoskeleton	A6H742	KOG0046	Ca2+-binding actin-bundling protein (fimbrin/plastin), EF-Hand protein superfamily
CELLULAR PROCESSES AND SIGNALING	[Z]	Cytoskeleton	A4FUA8	KOG0836	F-actin capping protein, alpha subunit
CELLULAR PROCESSES AND SIGNALING	[Z]	Cytoskeleton	E1BKQ6	KOG0161	Myosin class II heavy chain
CELLULAR PROCESSES AND SIGNALING	[Z]	Cytoskeleton	Q32L92	KOG2046	Calponin
CELLULAR PROCESSES AND SIGNALING	[Z]	Cytoskeleton	A6QLD6	KOG0164	Myosin class I heavy chain
CELLULAR PROCESSES AND SIGNALING	[Z]	Cytoskeleton	E1B7K5	KOG1820	Microtubule-associated protein
CELLULAR PROCESSES AND SIGNALING	[Z]	Cytoskeleton	A7MB62	KOG0677	Actin-related protein Arp2/3 complex, subunit Arp2
CELLULAR PROCESSES AND SIGNALING	[Z]	Cytoskeleton	F1MQI1	KOG4261	Talin
CELLULAR PROCESSES AND SIGNALING	[Z]	Cytoskeleton	E1BHJ0	KOG1755	Profilin
CELLULAR PROCESSES AND SIGNALING	[Z]	Cytoskeleton	A6QR15	KOG1003	Actin filament-coating protein tropomyosin
CELLULAR PROCESSES AND SIGNALING	[Z]	Cytoskeleton	Q3MHR7	KOG2826	Actin-related protein Arp2/3 complex, subunit ARPC2
CELLULAR PROCESSES AND SIGNALING	[Z]	Cytoskeleton	F1MM57	KOG0161	Myosin class II heavy chain
CELLULAR PROCESSES AND SIGNALING	[Z]	Cytoskeleton	F1N6H4	KOG0516	Dystonin, GAS (Growth-arrest-specific protein), and related proteins
CELLULAR PROCESSES AND SIGNALING	[Z]	Cytoskeleton	Q5E9D5	KOG1735	Actin depolymerizing factor
CELLULAR PROCESSES AND SIGNALING	[Z]	Cytoskeleton	P79136	KOG3174	F-actin capping protein, beta subunit
CELLULAR PROCESSES AND SIGNALING	[Z]	Cytoskeleton	Q5KR47	KOG1003	Actin filament-coating protein tropomyosin
CELLULAR PROCESSES AND SIGNALING	[Z]	Cytoskeleton	Q148F1	KOG1735	Actin depolymerizing factor
CELLULAR PROCESSES AND SIGNALING	[Z]	Cytoskeleton	Q3ZCF0	KOG3958	Putative dynamitin
CELLULAR PROCESSES AND SIGNALING	[Z]	Cytoskeleton	Q1LZF9	KOG0031	Myosin regulatory light chain, EF-Hand protein superfamily
CELLULAR PROCESSES AND SIGNALING	[Z]	Cytoskeleton	F1MV90	KOG1003	Actin filament-coating protein tropomyosin
CELLULAR PROCESSES AND SIGNALING	[Z]	Cytoskeleton	Q3SYU6	KOG2046	Calponin
CELLULAR PROCESSES AND SIGNALING	[Z]	Cytoskeleton	F1MYX5	KOG0046	Ca2+-binding actin-bundling protein (fimbrin/plastin), EF-Hand protein superfamily
CELLULAR PROCESSES AND SIGNALING	[Z]	Cytoskeleton	F1N1S2	KOG3592	Microtubule-associated proteins
CELLULAR PROCESSES AND SIGNALING	[Z]	Cytoskeleton	F1N1I6	KOG0443	Actin regulatory proteins (gelsolin/villin family)
CELLULAR PROCESSES AND SIGNALING	[Z]	Cytoskeleton	F2Z4F0	KOG0676	Actin and related proteins
CELLULAR PROCESSES AND SIGNALING	[Z]	Cytoskeleton	Q0III3	KOG1587	Cytoplasmic dynein intermediate chain
CELLULAR PROCESSES AND SIGNALING	[Z]	Cytoskeleton	A6H7H2	KOG1840	Kinesin light chain
CELLULAR PROCESSES AND SIGNALING	[Z]	Cytoskeleton	Q3B7M5	KOG1702	Nebulin repeat protein
CELLULAR PROCESSES AND SIGNALING	[Z]	Cytoskeleton	F1MQ65	KOG0164	Myosin class I heavy chain
CELLULAR PROCESSES AND SIGNALING	[Z]	Cytoskeleton	Q148J6	KOG1876	Actin-related protein Arp2/3 complex, subunit ARPC4
CELLULAR PROCESSES AND SIGNALING	[Z]	Cytoskeleton	G3MWI5	KOG0303	Actin-binding protein Coronin, contains WD40 repeats
CELLULAR PROCESSES AND SIGNALING	[Z]	Cytoskeleton	A6H7G2	KOG3655	Drebrins and related actin binding proteins
CELLULAR PROCESSES AND SIGNALING	[Z]	Cytoskeleton	F1N2X7	KOG1892	Actin filament-binding protein Afadin
CELLULAR PROCESSES AND SIGNALING	[Z]	Cytoskeleton	Q5E997	KOG0836	F-actin capping protein, alpha subunit
CELLULAR PROCESSES AND SIGNALING	[Z]	Cytoskeleton	A5PK55	KOG3631	Alpha-parvin and related focal adhesion proteins
CELLULAR PROCESSES AND SIGNALING	[Z]	Cytoskeleton	Q58CQ2	KOG1523	Actin-related protein Arp2/3 complex, subunit ARPC1/p41-ARC
CELLULAR PROCESSES AND SIGNALING	[Z]	Cytoskeleton	A4IFJ8	KOG0679	Actin-related protein - Arp4p/Act3p
CELLULAR PROCESSES AND SIGNALING	[Z]	Cytoskeleton	Q2HJJ0	KOG1840	Kinesin light chain
CELLULAR PROCESSES AND SIGNALING	[Z]	Cytoskeleton	F1MXJ5	KOG2027	Spindle pole body protein
CELLULAR PROCESSES AND SIGNALING	[Z]	Cytoskeleton	F1ME41	KOG3430	Dynein light chain type 1
CELLULAR PROCESSES AND SIGNALING	[Z]	Cytoskeleton	Q3ZBY2	KOG2046	Calponin
CELLULAR PROCESSES AND SIGNALING	[Z]	Cytoskeleton	G3MXC8	KOG3380	Actin-related protein Arp2/3 complex, subunit ARPC5
CELLULAR PROCESSES AND SIGNALING	[Z]	Cytoskeleton	H7BWW0	KOG0303	Actin-binding protein Coronin, contains WD40 repeats
CELLULAR PROCESSES AND SIGNALING	[Z]	Cytoskeleton	Q32LP9	KOG0303	Actin-binding protein Coronin, contains WD40 repeats
CELLULAR PROCESSES AND SIGNALING	[Z]	Cytoskeleton	F1MUI0	KOG0980	Actin-binding protein SLA2/Huntingtin-interacting protein Hip1
CELLULAR PROCESSES AND SIGNALING	[Z]	Cytoskeleton	Q1JP79	KOG1523	Actin-related protein Arp2/3 complex, subunit ARPC1/p41-ARC
CELLULAR PROCESSES AND SIGNALING	[Z]	Cytoskeleton	Q08DH4	KOG1840	Kinesin light chain
CELLULAR PROCESSES AND SIGNALING	[Z]	Cytoskeleton	F1N3M1	KOG3756	Pinin (desmosome-associated protein)
CELLULAR PROCESSES AND SIGNALING	[Z]	Cytoskeleton	Q3ZBD2	KOG0676	Actin and related proteins
CELLULAR PROCESSES AND SIGNALING	[Z]	Cytoskeleton	E1BMN5	KOG0035	Ca2+-binding actin-bundling protein (actinin), alpha chain (EF-Hand protein superfamily)
CELLULAR PROCESSES AND SIGNALING	[ZR]	Cytoskeleton	E3W9A2	KOG4568	Cytoskeleton-associated protein and related proteins
CELLULAR PROCESSES AND SIGNALING	[Z]	Cytoskeleton	Q3MHR3	KOG3430	Dynein light chain type 1
CELLULAR PROCESSES AND SIGNALING	[Z]	Cytoskeleton	F1MGT1	KOG0516	Dystonin, GAS (Growth-arrest-specific protein), and related proteins
CELLULAR PROCESSES AND SIGNALING	[ZR]	Cytoskeleton	E1BGH3	KOG4568	Cytoskeleton-associated protein and related proteins
CELLULAR PROCESSES AND SIGNALING	[Z]	Cytoskeleton	Q0VCD2	KOG1374	Gamma tubulin
CELLULAR PROCESSES AND SIGNALING	[Z]	Cytoskeleton	Q0VC24	KOG0313	Microtubule binding protein YTM1 (contains WD40 repeats)
CELLULAR PROCESSES AND SIGNALING	[Z]	Cytoskeleton	Q3T035	KOG3155	Actin-related protein Arp2/3 complex, subunit ARPC3
CELLULAR PROCESSES AND SIGNALING	[Z]	Cytoskeleton	F1N6I9	KOG4807	F-actin binding protein, regulates actin cytoskeletal organization
CELLULAR PROCESSES AND SIGNALING	[Z]	Cytoskeleton	Q09430	KOG1755	Profilin
CELLULAR PROCESSES AND SIGNALING	[Z]	Cytoskeleton	A6QQX8	KOG2026	Spindle pole body protein - Sad1p
CELLULAR PROCESSES AND SIGNALING	[Z]	Cytoskeleton	G5E6K7	KOG3735	Tropomodulin and leiomodulin
CELLULAR PROCESSES AND SIGNALING	[ZD]	Cytoskeleton	Q2TBN3	KOG0028	Ca2+-binding protein (centrin/caltractin), EF-Hand superfamily protein
CELLULAR PROCESSES AND SIGNALING	[Z]	Cytoskeleton	F1MFD6	KOG1445	Tumor-specific antigen (contains WD repeats)
CELLULAR PROCESSES AND SIGNALING	[Z]	Cytoskeleton	A5D7N6	KOG0247	Kinesin-like protein
CELLULAR PROCESSES AND SIGNALING	[Z]	Cytoskeleton	Q32L52	KOG2659	LisH motif-containing protein
CELLULAR PROCESSES AND SIGNALING	[Z]	Cytoskeleton	A7Z050	KOG1057	Arp2/3 complex-interacting protein VIP1/Asp1, involved in regulation of actin cytoskeleton
CELLULAR PROCESSES AND SIGNALING	[Z]	Cytoskeleton	A5D7P5	KOG2001	Gamma-tubulin complex, DGRIP84/SPC97 component
CELLULAR PROCESSES AND SIGNALING	[Z]	Cytoskeleton	A6QQ70	KOG3592	Microtubule-associated proteins
CELLULAR PROCESSES AND SIGNALING	[Z]	Cytoskeleton	F1MF78	KOG0516	Dystonin, GAS (Growth-arrest-specific protein), and related proteins
CELLULAR PROCESSES AND SIGNALING	[Z]	Cytoskeleton	F1MCP5	KOG0244	Kinesin-like protein
CELLULAR PROCESSES AND SIGNALING	[Z]	Cytoskeleton	G3N277	KOG0246	Kinesin-like protein
CELLULAR PROCESSES AND SIGNALING	[Z]	Cytoskeleton	A2VDK6	KOG1830	Wiskott Aldrich syndrome proteins
CELLULAR PROCESSES AND SIGNALING	[Z]	Cytoskeleton	E1BGS4	KOG1850	Myosin-like coiled-coil protein
CELLULAR PROCESSES AND SIGNALING	[Z]	Cytoskeleton	F1MFS4	KOG3565	Cdc42-interacting protein CIP4
CELLULAR PROCESSES AND SIGNALING	[Z]	Cytoskeleton	A5D9D4	KOG2530	Members of tubulin/FtsZ family
CELLULAR PROCESSES AND SIGNALING	[Z]	Cytoskeleton	P60519	KOG1654	Microtubule-associated anchor protein involved in autophagy and membrane trafficking
CELLULAR PROCESSES AND SIGNALING	[Z]	Cytoskeleton	F1MEW3	KOG2418	Microtubule-associated protein TAU
CELLULAR PROCESSES AND SIGNALING	[Z]	Cytoskeleton	O41515	KOG1654	Microtubule-associated anchor protein involved in autophagy and membrane trafficking
CELLULAR PROCESSES AND SIGNALING	[Z]	Cytoskeleton	E1BNG7	KOG2000	Gamma-tubulin complex, DGRIP91/SPC98 component
CELLULAR PROCESSES AND SIGNALING	[Z]	Cytoskeleton	A6QPE8	KOG0246	Kinesin-like protein
CELLULAR PROCESSES AND SIGNALING	[Z]	Cytoskeleton	E1B999	KOG4280	Kinesin-like protein
CELLULAR PROCESSES AND SIGNALING	[Z]	Cytoskeleton	Q5E963	KOG3380	Actin-related protein Arp2/3 complex, subunit ARPC5
CELLULAR PROCESSES AND SIGNALING	[Z]	Cytoskeleton	Q1RMQ1	KOG3962	Predicted actin-bundling protein
CELLULAR PROCESSES AND SIGNALING	[Z]	Cytoskeleton	A7Z032	KOG4807	F-actin binding protein, regulates actin cytoskeletal organization
CELLULAR PROCESSES AND SIGNALING	[Z]	Cytoskeleton	E1BGB0	KOG0241	Kinesin-like protein
CELLULAR PROCESSES AND SIGNALING	[Z]	Cytoskeleton	A2VDU0	KOG3565	Cdc42-interacting protein CIP4
CELLULAR PROCESSES AND SIGNALING	[Z]	Cytoskeleton	E1BDV7	KOG2053	Mitochondrial inheritance and actin cytoskeleton organization protein
CELLULAR PROCESSES AND SIGNALING	[Z]	Cytoskeleton	E1BL45	KOG0035	Ca2+-binding actin-bundling protein (actinin), alpha chain (EF-Hand protein superfamily)
CELLULAR PROCESSES AND SIGNALING	[Z]	Cytoskeleton	E1BG49	KOG0242	Kinesin-like protein
CELLULAR PROCESSES AND SIGNALING	[Z]	Cytoskeleton	E1BBN7	KOG0245	Kinesin-like protein
CELLULAR PROCESSES AND SIGNALING	[Z]	Cytoskeleton	E1BGP1	KOG0532	Leucine-rich repeat (LRR) protein, contains calponin homology domain
CELLULAR PROCESSES AND SIGNALING	[Z]	Cytoskeleton	F1MWF0	KOG0980	Actin-binding protein SLA2/Huntingtin-interacting protein Hip1
CELLULAR PROCESSES AND SIGNALING	[Z]	Cytoskeleton	Q4JH16	KOG0161	Myosin class II heavy chain
CELLULAR PROCESSES AND SIGNALING	[Z]	Cytoskeleton	E1BC41	KOG4280	Kinesin-like protein
CELLULAR PROCESSES AND SIGNALING	[Z]	Cytoskeleton	E1B777	KOG4462	WASP-interacting protein VRP1/WIP, contains WH2 domain
CELLULAR PROCESSES AND SIGNALING	[Z]	Cytoskeleton	F1MN39	KOG2842	Interferon-related protein PC4 like
CELLULAR PROCESSES AND SIGNALING	[Z]	Cytoskeleton	E1BLB4	KOG3595	Dyneins, heavy chain
METABOLISM	[I]	Lipid transport and metabolism	F1N647	KOG1202	Animal-type fatty acid synthase and related proteins
METABOLISM	[I]	Lipid transport and metabolism	Q71SP7	KOG1202	Animal-type fatty acid synthase and related proteins
METABOLISM	[IG]	Lipid transport and metabolism	A1L555	KOG1340	Prosaposin
METABOLISM	[I]	Lipid transport and metabolism	F6RJG0	KOG1393	Hydroxymethylglutaryl-CoA synthase
METABOLISM	[I]	Lipid transport and metabolism	F1MBW3	KOG1256	Long-chain acyl-CoA synthetases (AMP-forming)
METABOLISM	[I]	Lipid transport and metabolism	F1MT25	KOG2208	Vigilin
METABOLISM	[I]	Lipid transport and metabolism	Q3SZ00	KOG1683	Hydroxyacyl-CoA dehydrogenase/enoyl-CoA hydratase
METABOLISM	[I]	Lipid transport and metabolism	P48818	KOG0137	Very-long-chain acyl-CoA dehydrogenase
METABOLISM	[I]	Lipid transport and metabolism	Q29RZ0	KOG1390	Acetyl-CoA acetyltransferase
METABOLISM	[I]	Lipid transport and metabolism	Q3T0R7	KOG1391	Acetyl-CoA acetyltransferase
METABOLISM	[I]	Lipid transport and metabolism	Q5E959	KOG0278	Serine/threonine kinase receptor-associated protein
METABOLISM	[I]	Lipid transport and metabolism	F6Q5U0	KOG2763	Acyl-CoA thioesterase
METABOLISM	[I]	Lipid transport and metabolism	Q0IIL6	KOG1206	Peroxisomal multifunctional beta-oxidation protein and related enzymes
METABOLISM	[IE]	Lipid transport and metabolism	P14893	KOG1430	C-3 sterol dehydrogenase/3-beta-hydroxysteroid dehydrogenase and related dehydrogenases
METABOLISM	[I]	Lipid transport and metabolism	E1BGH6	KOG0368	Acetyl-CoA carboxylase
METABOLISM	[I]	Lipid transport and metabolism	Q1JPB6	KOG1391	Acetyl-CoA acetyltransferase
METABOLISM	[IOVE]	Lipid transport and metabolism	Q3SZH7	KOG1047	Bifunctional leukotriene A4 hydrolase/aminopeptidase LTA4H
METABOLISM	[I]	Lipid transport and metabolism	Q6IE76	KOG1459	Squalene synthetase
METABOLISM	[I]	Lipid transport and metabolism	A5D9E7	KOG1392	Acetyl-CoA acetyltransferase
METABOLISM	[I]	Lipid transport and metabolism	F1MEX9	KOG1256	Long-chain acyl-CoA synthetases (AMP-forming)
METABOLISM	[IT]	Lipid transport and metabolism	Q9TR36	KOG3668	Phosphatidylinositol transfer protein
METABOLISM	[I]	Lipid transport and metabolism	Q3SZP5	KOG0136	Acyl-CoA oxidase
METABOLISM	[I]	Lipid transport and metabolism	Q3ZC41	KOG1389	3-oxoacyl CoA thiolase
METABOLISM	[I]	Lipid transport and metabolism	Q3SWX2	KOG2763	Acyl-CoA thioesterase
METABOLISM	[I]	Lipid transport and metabolism	P07107	KOG0817	Acyl-CoA-binding protein
METABOLISM	[I]	Lipid transport and metabolism	F1MZK0	KOG2779	N-myristoyl transferase
METABOLISM	[I]	Lipid transport and metabolism	A6H7H3	KOG1014	17 beta-hydroxysteroid dehydrogenase type 3, HSD17B3
METABOLISM	[I]	Lipid transport and metabolism	Q58DM8	KOG1680	Enoyl-CoA hydratase
METABOLISM	[IE]	Lipid transport and metabolism	Q3ZBE9	KOG1430	C-3 sterol dehydrogenase/3-beta-hydroxysteroid dehydrogenase and related dehydrogenases
METABOLISM	[I]	Lipid transport and metabolism	Q3MHR0	KOG2112	Lysophospholipase
METABOLISM	[I]	Lipid transport and metabolism	Q5EA75	KOG2803	Choline phosphate cytidylyltransferase/Predicted CDP-ethanolamine synthase
METABOLISM	[I]	Lipid transport and metabolism	A7YWF1	KOG1175	Acyl-CoA synthetase
METABOLISM	[IT]	Lipid transport and metabolism	Q2HJ54	KOG3668	Phosphatidylinositol transfer protein
METABOLISM	[I]	Lipid transport and metabolism	A7Z055	KOG0301	Phospholipase A2-activating protein (contains WD40 repeats)
METABOLISM	[I]	Lipid transport and metabolism	Q3SZB4	KOG0140	Medium-chain acyl-CoA dehydrogenase
METABOLISM	[IU]	Lipid transport and metabolism	E1BKW5	KOG2308	Phosphatidic acid-preferring phospholipase A1, contains DDHD domain
METABOLISM	[IT]	Lipid transport and metabolism	Q2KJA1	KOG1118	Lysophosphatidic acid acyltransferase endophilin/SH3GL, involved in synaptic vesicle formation
METABOLISM	[I]	Lipid transport and metabolism	Q2KJB7	KOG3719	Carnitine O-acyltransferase CPT2/YAT1
METABOLISM	[I]	Lipid transport and metabolism	Q5EAD4	KOG0139	Short-chain acyl-CoA dehydrogenase
METABOLISM	[I]	Lipid transport and metabolism	Q17QJ1	KOG1177	Long chain fatty acid acyl-CoA ligase
METABOLISM	[I]	Lipid transport and metabolism	F1N412	KOG1175	Acyl-CoA synthetase
METABOLISM	[I]	Lipid transport and metabolism	A5D9A8	KOG1298	Squalene monooxygenase
METABOLISM	[I]	Lipid transport and metabolism	A7Z038	KOG0064	Peroxisomal long-chain acyl-CoA transporter, ABC superfamily
METABOLISM	[I]	Lipid transport and metabolism	F1MVL2	KOG0139	Short-chain acyl-CoA dehydrogenase
METABOLISM	[I]	Lipid transport and metabolism	F1N338	KOG2304	3-hydroxyacyl-CoA dehydrogenase
METABOLISM	[I]	Lipid transport and metabolism	Q0VCZ8	KOG1256	Long-chain acyl-CoA synthetases (AMP-forming)
METABOLISM	[I]	Lipid transport and metabolism	E1BPG0	KOG2926	Malonyl-CoA:ACP transacylase
METABOLISM	[I]	Lipid transport and metabolism	E1BKY3	KOG3717	Carnitine O-acyltransferase CRAT
METABOLISM	[I]	Lipid transport and metabolism	Q08DN5	KOG3717	Carnitine O-acyltransferase CRAT
METABOLISM	[IT]	Lipid transport and metabolism	G8JKY2	KOG1435	Sterol reductase/lamin B receptor
METABOLISM	[I]	Lipid transport and metabolism	F1MTJ9	KOG0497	Oxidosqualene-lanosterol cyclase and related proteins
METABOLISM	[I]	Lipid transport and metabolism	A5PJQ0	KOG1221	Acyl-CoA reductase
METABOLISM	[I]	Lipid transport and metabolism	Q3SZJ9	KOG3189	Phosphomannomutase
METABOLISM	[I]	Lipid transport and metabolism	Q3ZCD7	KOG1639	Steroid reductase required for elongation of the very long chain fatty acids
METABOLISM	[I]	Lipid transport and metabolism	Q0P570	KOG2833	Mevalonate pyrophosphate decarboxylase
METABOLISM	[I]	Lipid transport and metabolism	Q867D1	KOG1600	Fatty acid desaturase
METABOLISM	[I]	Lipid transport and metabolism	F1MTK4	KOG4666	Predicted phosphate acyltransferase, contains PlsC domain
METABOLISM	[I]	Lipid transport and metabolism	B0JYK2	KOG1933	Cholesterol transport protein (Niemann-Pick C disease protein)
METABOLISM	[I]	Lipid transport and metabolism	F1MPK4	KOG1684	Enoyl-CoA hydratase
METABOLISM	[I]	Lipid transport and metabolism	F1MLJ5	KOG1737	Oxysterol-binding protein
METABOLISM	[I]	Lipid transport and metabolism	A6QL88	KOG1889	Putative phosphoinositide phosphatase
METABOLISM	[I]	Lipid transport and metabolism	C0LSL0	KOG4015	Fatty acid-binding protein FABP
METABOLISM	[I]	Lipid transport and metabolism	E1BPW1	KOG1737	Oxysterol-binding protein
METABOLISM	[IT]	Lipid transport and metabolism	A6QQV8	KOG1435	Sterol reductase/lamin B receptor
METABOLISM	[IT]	Lipid transport and metabolism	A0JN54	KOG1169	Diacylglycerol kinase
METABOLISM	[I]	Lipid transport and metabolism	A6H757	KOG3720	Lysosomal & prostatic acid phosphatases
METABOLISM	[I]	Lipid transport and metabolism	Q0VC74	KOG3889	Predicted gamma-butyrobetaine,2-oxoglutarate dioxygenase
METABOLISM	[I]	Lipid transport and metabolism	Q3SZ16	KOG3035	Isoamyl acetate-hydrolyzing esterase
METABOLISM	[I]	Lipid transport and metabolism	F1MMC8	KOG1511	Mevalonate kinase MVK/ERG12
METABOLISM	[I]	Lipid transport and metabolism	A7MBE2	KOG1471	Phosphatidylinositol transfer protein SEC14 and related proteins
METABOLISM	[I]	Lipid transport and metabolism	A6H7G3	KOG0873	C-4 sterol methyl oxidase
METABOLISM	[I]	Lipid transport and metabolism	Q1LZF6	KOG1256	Long-chain acyl-CoA synthetases (AMP-forming)
METABOLISM	[I]	Lipid transport and metabolism	Q2KIR5	KOG2804	Phosphorylcholine transferase/cholinephosphate cytidylyltransferase
METABOLISM	[I]	Lipid transport and metabolism	Q3T120	KOG3071	Fatty acyl-CoA elongase/Polyunsaturated fatty acid specific elongation enzyme
METABOLISM	[I]	Lipid transport and metabolism	F1N378	KOG4720	Ethanolamine kinase
METABOLISM	[I]	Lipid transport and metabolism	A6H713	KOG2624	Triglyceride lipase-cholesterol esterase
METABOLISM	[I]	Lipid transport and metabolism	Q3T172	KOG1681	Enoyl-CoA isomerase
METABOLISM	[IT]	Lipid transport and metabolism	A5PK18	KOG4435	Predicted lipid kinase
METABOLISM	[I]	Lipid transport and metabolism	A3FPG8	KOG2898	Predicted phosphate acyltransferase, contains PlsC domain
METABOLISM	[I]	Lipid transport and metabolism	E1BMH4	KOG1683	Hydroxyacyl-CoA dehydrogenase/enoyl-CoA hydratase
METABOLISM	[I]	Lipid transport and metabolism	E1BIP2	KOG1362	Choline transporter-like protein
METABOLISM	[I]	Lipid transport and metabolism	E1BK29	KOG2033	Low density lipoprotein B-like protein
METABOLISM	[I]	Lipid transport and metabolism	Q3T0N9	KOG0380	Sterol O-acyltransferase/Diacylglycerol O-acyltransferase
METABOLISM	[I]	Lipid transport and metabolism	Q3ZBT8	KOG4826	C-8,7 sterol isomerase
METABOLISM	[I]	Lipid transport and metabolism	A5D7R4	KOG2305	3-hydroxyacyl-CoA dehydrogenase
METABOLISM	[I]	Lipid transport and metabolism	A4IFP3	KOG4232	Delta 6-fatty acid desaturase/delta-8 sphingolipid desaturase
METABOLISM	[I]	Lipid transport and metabolism	Q32KV9	KOG3030	Lipid phosphate phosphatase and related enzymes of the PAP2 family
METABOLISM	[IO]	Lipid transport and metabolism	Q1JQA0	KOG2541	Palmitoyl protein thioesterase
METABOLISM	[I]	Lipid transport and metabolism	Q3T103	KOG3240	Phosphatidylinositol synthase
METABOLISM	[I]	Lipid transport and metabolism	F1N4C7	KOG1264	Phospholipase C
METABOLISM	[IR]	Lipid transport and metabolism	F1N096	KOG0059	Lipid exporter ABCA1 and related proteins, ABC superfamily
METABOLISM	[I]	Lipid transport and metabolism	G5E5P6	KOG1505	Lysophosphatidic acid acyltransferase LPAAT and related acyltransferases
METABOLISM	[I]	Lipid transport and metabolism	A4FUD2	KOG1478	3-keto sterol reductase
METABOLISM	[I]	Lipid transport and metabolism	F1N4L8	KOG4232	Delta 6-fatty acid desaturase/delta-8 sphingolipid desaturase
METABOLISM	[I]	Lipid transport and metabolism	Q0P5J1	KOG1221	Acyl-CoA reductase
METABOLISM	[IR]	Lipid transport and metabolism	E1BCR1	KOG0059	Lipid exporter ABCA1 and related proteins, ABC superfamily
METABOLISM	[IO]	Lipid transport and metabolism	F1MSA1	KOG2541	Palmitoyl protein thioesterase
METABOLISM	[I]	Lipid transport and metabolism	F1MCN8	KOG3957	Predicted L-carnitine dehydratase/alpha-methylacyl-CoA racemase
METABOLISM	[I]	Lipid transport and metabolism	Q2KJD9	KOG3071	Fatty acyl-CoA elongase/Polyunsaturated fatty acid specific elongation enzyme
METABOLISM	[I]	Lipid transport and metabolism	A5D974	KOG0137	Very-long-chain acyl-CoA dehydrogenase
METABOLISM	[I]	Lipid transport and metabolism	E1BE78	KOG4231	Intracellular membrane-bound Ca2+-independent phospholipase A2
INFORMATION STORAGE AND PROCESSING	[J]	Translation, ribosomal structure and biogenesis	Q3SYU2	KOG0469	Elongation factor 2
INFORMATION STORAGE AND PROCESSING	[J]	Translation, ribosomal structure and biogenesis	P68103	KOG0052	Translation elongation factor EF-1 alpha/Tu
INFORMATION STORAGE AND PROCESSING	[J]	Translation, ribosomal structure and biogenesis	Q3SZ54	KOG0327	Translation initiation factor 4F, helicase subunit (eIF-4A) and related helicases
INFORMATION STORAGE AND PROCESSING	[J]	Translation, ribosomal structure and biogenesis	A6QLT9	KOG0188	Alanyl-tRNA synthetase
INFORMATION STORAGE AND PROCESSING	[J]	Translation, ribosomal structure and biogenesis	A6QLR2	KOG0437	Leucyl-tRNA synthetase
INFORMATION STORAGE AND PROCESSING	[J]	Translation, ribosomal structure and biogenesis	F1MX04	KOG0401	Translation initiation factor 4F, ribosome/mRNA-bridging subunit (eIF-4G)
INFORMATION STORAGE AND PROCESSING	[J]	Translation, ribosomal structure and biogenesis	E1B7R4	KOG2072	Translation initiation factor 3, subunit a (eIF-3a)
INFORMATION STORAGE AND PROCESSING	[J]	Translation, ribosomal structure and biogenesis	Q3ZBV8	KOG1637	Threonyl-tRNA synthetase
INFORMATION STORAGE AND PROCESSING	[J]	Translation, ribosomal structure and biogenesis	O18789	KOG0877	40S ribosomal protein S2/30S ribosomal protein S5
INFORMATION STORAGE AND PROCESSING	[J]	Translation, ribosomal structure and biogenesis	P49410	KOG0460	Mitochondrial translation elongation factor Tu
INFORMATION STORAGE AND PROCESSING	[J]	Translation, ribosomal structure and biogenesis	E1BED8	KOG0052	Translation elongation factor EF-1 alpha/Tu
INFORMATION STORAGE AND PROCESSING	[J]	Translation, ribosomal structure and biogenesis	A4FUD3	KOG0469	Elongation factor 2
INFORMATION STORAGE AND PROCESSING	[J]	Translation, ribosomal structure and biogenesis	A5D7A2	KOG2298	Glycyl-tRNA synthetase and related class II tRNA synthetase
INFORMATION STORAGE AND PROCESSING	[J]	Translation, ribosomal structure and biogenesis	F8UZU9	KOG0830	40S ribosomal protein SA (P40)/Laminin receptor 1
INFORMATION STORAGE AND PROCESSING	[J]	Translation, ribosomal structure and biogenesis	F1MKH6	KOG0555	Asparaginyl-tRNA synthetase
INFORMATION STORAGE AND PROCESSING	[J]	Translation, ribosomal structure and biogenesis	F1MZT7	KOG1242	Protein containing adaptin N-terminal region
INFORMATION STORAGE AND PROCESSING	[J]	Translation, ribosomal structure and biogenesis	Q58DW5	KOG0875	60S ribosomal protein L5
INFORMATION STORAGE AND PROCESSING	[J]	Translation, ribosomal structure and biogenesis	P39872	KOG0746	60S ribosomal protein L3 and related proteins
INFORMATION STORAGE AND PROCESSING	[J]	Translation, ribosomal structure and biogenesis	A7MBC5	KOG0434	Isoleucyl-tRNA synthetase
INFORMATION STORAGE AND PROCESSING	[J]	Translation, ribosomal structure and biogenesis	G3N2F0	KOG0052	Translation elongation factor EF-1 alpha/Tu
INFORMATION STORAGE AND PROCESSING	[J]	Translation, ribosomal structure and biogenesis	A7YW98	KOG1195	Arginyl-tRNA synthetase
INFORMATION STORAGE AND PROCESSING	[J]	Translation, ribosomal structure and biogenesis	Q3T169	KOG3181	40S ribosomal protein S3
INFORMATION STORAGE AND PROCESSING	[J]	Translation, ribosomal structure and biogenesis	Q32PH8	KOG0052	Translation elongation factor EF-1 alpha/Tu
INFORMATION STORAGE AND PROCESSING	[J]	Translation, ribosomal structure and biogenesis	Q3T0S6	KOG2309	60s ribosomal protein L2/L8
INFORMATION STORAGE AND PROCESSING	[J]	Translation, ribosomal structure and biogenesis	Q95140	KOG0815	60S acidic ribosomal protein P0
INFORMATION STORAGE AND PROCESSING	[J]	Translation, ribosomal structure and biogenesis	Q56JV9	KOG1628	40S ribosomal protein S3A
INFORMATION STORAGE AND PROCESSING	[J]	Translation, ribosomal structure and biogenesis	Q862L7	KOG0052	Translation elongation factor EF-1 alpha/Tu
INFORMATION STORAGE AND PROCESSING	[J]	Translation, ribosomal structure and biogenesis	A7MB16	KOG2314	Translation initiation factor 3, subunit b (eIF-3b)
INFORMATION STORAGE AND PROCESSING	[J]	Translation, ribosomal structure and biogenesis	Q5E9E6	KOG1570	60S ribosomal protein L10A
INFORMATION STORAGE AND PROCESSING	[J]	Translation, ribosomal structure and biogenesis	Q6EWQ7	KOG3271	Translation initiation factor 5A (eIF-5A)
INFORMATION STORAGE AND PROCESSING	[J]	Translation, ribosomal structure and biogenesis	Q2NL22	KOG0327	Translation initiation factor 4F, helicase subunit (eIF-4A) and related helicases
INFORMATION STORAGE AND PROCESSING	[J]	Translation, ribosomal structure and biogenesis	Q5E958	KOG3283	40S ribosomal protein S8
INFORMATION STORAGE AND PROCESSING	[J]	Translation, ribosomal structure and biogenesis	Q58DT1	KOG3184	60S ribosomal protein L7
INFORMATION STORAGE AND PROCESSING	[J]	Translation, ribosomal structure and biogenesis	Q2TBQ5	KOG3166	60S ribosomal protein L7A
INFORMATION STORAGE AND PROCESSING	[J]	Translation, ribosomal structure and biogenesis	A4FUC8	KOG2007	Cysteinyl-tRNA synthetase
INFORMATION STORAGE AND PROCESSING	[J]	Translation, ribosomal structure and biogenesis	P79103	KOG0378	40S ribosomal protein S4
INFORMATION STORAGE AND PROCESSING	[J]	Translation, ribosomal structure and biogenesis	Q3SYW6	KOG1076	Translation initiation factor 3, subunit c (eIF-3c)
INFORMATION STORAGE AND PROCESSING	[J]	Translation, ribosomal structure and biogenesis	P17248	KOG2145	Cytoplasmic tryptophanyl-tRNA synthetase
INFORMATION STORAGE AND PROCESSING	[J]	Translation, ribosomal structure and biogenesis	E1BLV6	KOG0432	Valyl-tRNA synthetase
INFORMATION STORAGE AND PROCESSING	[J]	Translation, ribosomal structure and biogenesis	F1MTX7	KOG0556	Aspartyl-tRNA synthetase
INFORMATION STORAGE AND PROCESSING	[J]	Translation, ribosomal structure and biogenesis	A2VE06	KOG0378	40S ribosomal protein S4
INFORMATION STORAGE AND PROCESSING	[J]	Translation, ribosomal structure and biogenesis	Q3SYZ4	KOG0556	Aspartyl-tRNA synthetase
INFORMATION STORAGE AND PROCESSING	[J]	Translation, ribosomal structure and biogenesis	Q9GMB8	KOG2509	Seryl-tRNA synthetase
INFORMATION STORAGE AND PROCESSING	[J]	Translation, ribosomal structure and biogenesis	F1MMK8	KOG1885	Lysyl-tRNA synthetase (class II)
INFORMATION STORAGE AND PROCESSING	[J]	Translation, ribosomal structure and biogenesis	Q3T102	KOG2758	Translation initiation factor 3, subunit e (eIF-3e)
INFORMATION STORAGE AND PROCESSING	[J]	Translation, ribosomal structure and biogenesis	Q2KHU8	KOG0466	Translation initiation factor 2, gamma subunit (eIF-2gamma; GTPase)
INFORMATION STORAGE AND PROCESSING	[J]	Translation, ribosomal structure and biogenesis	E1BGH0	KOG0066	eIF2-interacting protein ABC50 (ABC superfamily)
INFORMATION STORAGE AND PROCESSING	[J]	Translation, ribosomal structure and biogenesis	Q76I81	KOG3406	40S ribosomal protein S12
INFORMATION STORAGE AND PROCESSING	[J]	Translation, ribosomal structure and biogenesis	P62992	KOG0004	Ubiquitin/40S ribosomal protein S27a fusion
INFORMATION STORAGE AND PROCESSING	[J]	Translation, ribosomal structure and biogenesis	P42899	KOG3449	60S acidic ribosomal protein P2
INFORMATION STORAGE AND PROCESSING	[J]	Translation, ribosomal structure and biogenesis	F1MZK4	KOG2297	Predicted translation factor, contains W2 domain
INFORMATION STORAGE AND PROCESSING	[J]	Translation, ribosomal structure and biogenesis	Q5E995	KOG1646	40S ribosomal protein S6
INFORMATION STORAGE AND PROCESSING	[J]	Translation, ribosomal structure and biogenesis	P61284	KOG0886	40S ribosomal protein S2
INFORMATION STORAGE AND PROCESSING	[J]	Translation, ribosomal structure and biogenesis	Q3T122	KOG2479	Translation initiation factor 3, subunit d (eIF-3d)
INFORMATION STORAGE AND PROCESSING	[J]	Translation, ribosomal structure and biogenesis	Q56JZ5	KOG1560	Translation initiation factor 3, subunit h (eIF-3h)
INFORMATION STORAGE AND PROCESSING	[J]	Translation, ribosomal structure and biogenesis	Q3SYR7	KOG3255	60S ribosomal protein L9
INFORMATION STORAGE AND PROCESSING	[J]	Translation, ribosomal structure and biogenesis	P63048	KOG0003	Ubiquitin/60s ribosomal protein L40 fusion
INFORMATION STORAGE AND PROCESSING	[J]	Translation, ribosomal structure and biogenesis	G3MYE2	KOG0875	60S ribosomal protein L5
INFORMATION STORAGE AND PROCESSING	[J]	Translation, ribosomal structure and biogenesis	A8E4P2	KOG2472	Phenylalanyl-tRNA synthetase beta subunit
INFORMATION STORAGE AND PROCESSING	[J]	Translation, ribosomal structure and biogenesis	E1BB71	KOG1751	60s ribosomal protein L23
INFORMATION STORAGE AND PROCESSING	[J]	Translation, ribosomal structure and biogenesis	P68102	KOG2916	Translation initiation factor 2, alpha subunit (eIF-2alpha)
INFORMATION STORAGE AND PROCESSING	[J]	Translation, ribosomal structure and biogenesis	Q2KI84	KOG1936	Histidyl-tRNA synthetase
INFORMATION STORAGE AND PROCESSING	[J]	Translation, ribosomal structure and biogenesis	Q0VCX5	KOG0688	Peptide chain release factor 1 (eRF1)
INFORMATION STORAGE AND PROCESSING	[J]	Translation, ribosomal structure and biogenesis	Q3MHH4	KOG1148	Glutaminyl-tRNA synthetase
INFORMATION STORAGE AND PROCESSING	[JK]	Translation, ribosomal structure and biogenesis	Q3ZCK1	KOG3677	RNA polymerase I-associated factor - PAF67
INFORMATION STORAGE AND PROCESSING	[J]	Translation, ribosomal structure and biogenesis	G3N0A9	KOG0466	Translation initiation factor 2, gamma subunit (eIF-2gamma; GTPase)
INFORMATION STORAGE AND PROCESSING	[J]	Translation, ribosomal structure and biogenesis	Q56JX8	KOG0400	40S ribosomal protein S13
INFORMATION STORAGE AND PROCESSING	[J]	Translation, ribosomal structure and biogenesis	Q58DQ3	KOG1694	60s ribosomal protein L6
INFORMATION STORAGE AND PROCESSING	[J]	Translation, ribosomal structure and biogenesis	Q5E988	KOG3291	Ribosomal protein S7
INFORMATION STORAGE AND PROCESSING	[J]	Translation, ribosomal structure and biogenesis	Q32PD5	KOG3411	40S ribosomal protein S19
INFORMATION STORAGE AND PROCESSING	[J]	Translation, ribosomal structure and biogenesis	E1BK63	KOG1678	60s ribosomal protein L15
INFORMATION STORAGE AND PROCESSING	[J]	Translation, ribosomal structure and biogenesis	A7YWL9	KOG0459	Polypeptide release factor 3
INFORMATION STORAGE AND PROCESSING	[J]	Translation, ribosomal structure and biogenesis	Q3T025	KOG3353	60S ribosomal protein L22
INFORMATION STORAGE AND PROCESSING	[J]	Translation, ribosomal structure and biogenesis	Q3T057	KOG0901	60S ribosomal protein L14/L17/L23
INFORMATION STORAGE AND PROCESSING	[J]	Translation, ribosomal structure and biogenesis	Q3T0X6	KOG1753	40S ribosomal protein S16
INFORMATION STORAGE AND PROCESSING	[J]	Translation, ribosomal structure and biogenesis	Q76I82	KOG1754	40S ribosomal protein S15/S22
INFORMATION STORAGE AND PROCESSING	[J]	Translation, ribosomal structure and biogenesis	Q56K10	KOG0898	40S ribosomal protein S15
INFORMATION STORAGE AND PROCESSING	[J]	Translation, ribosomal structure and biogenesis	A5D7Q4	KOG3070	Predicted RNA-binding protein containing PIN domain and invovled in translation or RNA processing
INFORMATION STORAGE AND PROCESSING	[J]	Translation, ribosomal structure and biogenesis	G8JKX9	KOG0857	60s ribosomal protein L10
INFORMATION STORAGE AND PROCESSING	[J]	Translation, ribosomal structure and biogenesis	A6H769	KOG3320	40S ribosomal protein S7
INFORMATION STORAGE AND PROCESSING	[J]	Translation, ribosomal structure and biogenesis	Q3T0V4	KOG1728	40S ribosomal protein S11
INFORMATION STORAGE AND PROCESSING	[J]	Translation, ribosomal structure and biogenesis	Q3T199	KOG1749	40S ribosomal protein S23
INFORMATION STORAGE AND PROCESSING	[J]	Translation, ribosomal structure and biogenesis	Q7M2Y2	KOG3204	60S ribosomal protein L13a
INFORMATION STORAGE AND PROCESSING	[J]	Translation, ribosomal structure and biogenesis	F1N0F7	KOG2767	Translation initiation factor 5 (eIF-5)
INFORMATION STORAGE AND PROCESSING	[J]	Translation, ribosomal structure and biogenesis	G3MWG4	KOG0433	Isoleucyl-tRNA synthetase
INFORMATION STORAGE AND PROCESSING	[J]	Translation, ribosomal structure and biogenesis	F1MZ92	KOG3070	Predicted RNA-binding protein containing PIN domain and invovled in translation or RNA processing
INFORMATION STORAGE AND PROCESSING	[J]	Translation, ribosomal structure and biogenesis	Q3T003	KOG0829	60S ribosomal protein L18A
INFORMATION STORAGE AND PROCESSING	[J]	Translation, ribosomal structure and biogenesis	Q3T0D5	KOG2988	60S ribosomal protein L30
INFORMATION STORAGE AND PROCESSING	[JT]	Translation, ribosomal structure and biogenesis	Q5E966	KOG0643	Translation initiation factor 3, subunit i (eIF-3i)/TGF-beta receptor-interacting protein (TRIP-1)
INFORMATION STORAGE AND PROCESSING	[J]	Translation, ribosomal structure and biogenesis	Q862I1	KOG1722	60s ribosomal protein L24
INFORMATION STORAGE AND PROCESSING	[J]	Translation, ribosomal structure and biogenesis	A6H7D7	KOG2297	Predicted translation factor, contains W2 domain
INFORMATION STORAGE AND PROCESSING	[J]	Translation, ribosomal structure and biogenesis	Q3T076	KOG0407	40S ribosomal protein S14
INFORMATION STORAGE AND PROCESSING	[J]	Translation, ribosomal structure and biogenesis	F1MK61	KOG2198	tRNA cytosine-5-methylases and related enzymes of the NOL1/NOP2/sun superfamily
INFORMATION STORAGE AND PROCESSING	[J]	Translation, ribosomal structure and biogenesis	P61356	KOG3418	60S ribosomal protein L27
INFORMATION STORAGE AND PROCESSING	[J]	Translation, ribosomal structure and biogenesis	Q3T087	KOG0397	60S ribosomal protein L11
INFORMATION STORAGE AND PROCESSING	[J]	Translation, ribosomal structure and biogenesis	F1N6Y7	KOG1144	Translation initiation factor 5B (eIF-5B)
INFORMATION STORAGE AND PROCESSING	[J]	Translation, ribosomal structure and biogenesis	A6QQS1	KOG2315	Predicted translation initiation factor related to eIF-3a
INFORMATION STORAGE AND PROCESSING	[J]	Translation, ribosomal structure and biogenesis	Q56JU9	KOG3424	40S ribosomal protein S24
INFORMATION STORAGE AND PROCESSING	[J]	Translation, ribosomal structure and biogenesis	G8JKV5	KOG3421	60S ribosomal protein L14
INFORMATION STORAGE AND PROCESSING	[J]	Translation, ribosomal structure and biogenesis	Q3T114	KOG2317	Putative translation initiation inhibitor UK114/IBM1
INFORMATION STORAGE AND PROCESSING	[J]	Translation, ribosomal structure and biogenesis	Q56JX3	KOG0893	60S ribosomal protein L31
INFORMATION STORAGE AND PROCESSING	[J]	Translation, ribosomal structure and biogenesis	A6QLG5	KOG3301	Ribosomal protein S4
INFORMATION STORAGE AND PROCESSING	[J]	Translation, ribosomal structure and biogenesis	Q5E973	KOG1714	60s ribosomal protein L18
INFORMATION STORAGE AND PROCESSING	[J]	Translation, ribosomal structure and biogenesis	Q3SZQ6	KOG0878	60S ribosomal protein L32
INFORMATION STORAGE AND PROCESSING	[J]	Translation, ribosomal structure and biogenesis	E1BLZ8	KOG2975	Translation initiation factor 3, subunit f (eIF-3f)
INFORMATION STORAGE AND PROCESSING	[J]	Translation, ribosomal structure and biogenesis	A1XEA0	KOG0052	Translation elongation factor EF-1 alpha/Tu
INFORMATION STORAGE AND PROCESSING	[J]	Translation, ribosomal structure and biogenesis	Q3T0R1	KOG3311	Ribosomal protein S18
INFORMATION STORAGE AND PROCESSING	[J]	Translation, ribosomal structure and biogenesis	Q5E938	KOG1770	Translation initiation factor 1 (eIF-1/SUI1)
INFORMATION STORAGE AND PROCESSING	[J]	Translation, ribosomal structure and biogenesis	A7MBD4	KOG2784	Phenylalanyl-tRNA synthetase, beta subunit
INFORMATION STORAGE AND PROCESSING	[JK]	Translation, ribosomal structure and biogenesis	F1MHM7	KOG2038	CAATT-binding transcription factor/60S ribosomal subunit biogenesis protein
INFORMATION STORAGE AND PROCESSING	[J]	Translation, ribosomal structure and biogenesis	Q3T0W9	KOG1696	60s ribosomal protein L19
INFORMATION STORAGE AND PROCESSING	[J]	Translation, ribosomal structure and biogenesis	Q3ZBX5	KOG2241	tRNA-binding protein
INFORMATION STORAGE AND PROCESSING	[J]	Translation, ribosomal structure and biogenesis	Q3SZG7	KOG3295	60S Ribosomal protein L13
INFORMATION STORAGE AND PROCESSING	[J]	Translation, ribosomal structure and biogenesis	Q3T171	KOG3452	60S ribosomal protein L36
INFORMATION STORAGE AND PROCESSING	[J]	Translation, ribosomal structure and biogenesis	F1N301	KOG3434	60S ribosomal protein L22
INFORMATION STORAGE AND PROCESSING	[J]	Translation, ribosomal structure and biogenesis	Q861S4	KOG1732	60S ribosomal protein L21
INFORMATION STORAGE AND PROCESSING	[J]	Translation, ribosomal structure and biogenesis	Q9TU47	KOG3185	Translation initiation factor 6 (eIF-6)
INFORMATION STORAGE AND PROCESSING	[J]	Translation, ribosomal structure and biogenesis	Q32PB9	KOG3499	60S ribosomal protein L38
INFORMATION STORAGE AND PROCESSING	[J]	Translation, ribosomal structure and biogenesis	Q3SWZ6	KOG2917	Predicted exosome subunit
INFORMATION STORAGE AND PROCESSING	[J]	Translation, ribosomal structure and biogenesis	E1BLC8	KOG0401	Translation initiation factor 4F, ribosome/mRNA-bridging subunit (eIF-4G)
INFORMATION STORAGE AND PROCESSING	[J]	Translation, ribosomal structure and biogenesis	E1BEJ3	KOG0465	Mitochondrial elongation factor
INFORMATION STORAGE AND PROCESSING	[J]	Translation, ribosomal structure and biogenesis	A7YWH5	KOG2529	Pseudouridine synthase
INFORMATION STORAGE AND PROCESSING	[J]	Translation, ribosomal structure and biogenesis	Q3T0L7	KOG3412	60S ribosomal protein L28
INFORMATION STORAGE AND PROCESSING	[J]	Translation, ribosomal structure and biogenesis	A6QLG1	KOG2523	Predicted RNA-binding protein with PUA domain
INFORMATION STORAGE AND PROCESSING	[J]	Translation, ribosomal structure and biogenesis	F1MB60	KOG1768	40s ribosomal protein S26
INFORMATION STORAGE AND PROCESSING	[J]	Translation, ribosomal structure and biogenesis	Q56JX5	KOG1767	40S ribosomal protein S25
INFORMATION STORAGE AND PROCESSING	[J]	Translation, ribosomal structure and biogenesis	Q3MIC0	KOG0402	60S ribosomal protein L37
INFORMATION STORAGE AND PROCESSING	[J]	Translation, ribosomal structure and biogenesis	Q9N0T5	KOG1670	Translation initiation factor 4F, cap-binding subunit (eIF-4E) and related cap-binding proteins
INFORMATION STORAGE AND PROCESSING	[J]	Translation, ribosomal structure and biogenesis	Q56K14	KOG1762	60s acidic ribosomal protein P1
INFORMATION STORAGE AND PROCESSING	[J]	Translation, ribosomal structure and biogenesis	F1MPT7	KOG1765	Regulator of ribosome synthesis
INFORMATION STORAGE AND PROCESSING	[J]	Translation, ribosomal structure and biogenesis	Q32LC3	KOG3403	Translation initiation factor 1A (eIF-1A)
INFORMATION STORAGE AND PROCESSING	[J]	Translation, ribosomal structure and biogenesis	Q56JY1	KOG0887	60S ribosomal protein L35A/L37
INFORMATION STORAGE AND PROCESSING	[J]	Translation, ribosomal structure and biogenesis	F2Z4J5	KOG0122	Translation initiation factor 3, subunit g (eIF-3g)
INFORMATION STORAGE AND PROCESSING	[J]	Translation, ribosomal structure and biogenesis	F1ML72	KOG1790	60s ribosomal protein L34
INFORMATION STORAGE AND PROCESSING	[J]	Translation, ribosomal structure and biogenesis	P61257	KOG3401	60S ribosomal protein L26
INFORMATION STORAGE AND PROCESSING	[J]	Translation, ribosomal structure and biogenesis	Q3ZBH8	KOG0900	40S ribosomal protein S20
INFORMATION STORAGE AND PROCESSING	[J]	Translation, ribosomal structure and biogenesis	Q3MHM7	KOG3436	60S ribosomal protein L35
INFORMATION STORAGE AND PROCESSING	[J]	Translation, ribosomal structure and biogenesis	Q58DW3	KOG3504	60S ribosomal protein L29
INFORMATION STORAGE AND PROCESSING	[J]	Translation, ribosomal structure and biogenesis	F1N532	KOG3073	Protein required for 18S rRNA maturation and 40S ribosome biogenesis
INFORMATION STORAGE AND PROCESSING	[J]	Translation, ribosomal structure and biogenesis	G3N2Y0	KOG3464	60S ribosomal protein L44
INFORMATION STORAGE AND PROCESSING	[J]	Translation, ribosomal structure and biogenesis	Q58DQ5	KOG1697	Mitochondrial/chloroplast ribosomal protein S9
INFORMATION STORAGE AND PROCESSING	[J]	Translation, ribosomal structure and biogenesis	E1BH79	KOG0467	Translation elongation factor 2/ribosome biogenesis protein RIA1 and related proteins
INFORMATION STORAGE AND PROCESSING	[J]	Translation, ribosomal structure and biogenesis	Q2YDI0	KOG3257	Mitochondrial/chloroplast ribosomal protein L11
INFORMATION STORAGE AND PROCESSING	[J]	Translation, ribosomal structure and biogenesis	A0JNE6	KOG1033	eIF-2alpha kinase PEK/EIF2AK3
INFORMATION STORAGE AND PROCESSING	[J]	Translation, ribosomal structure and biogenesis	Q1RML6	KOG2159	tRNA nucleotidyltransferase/poly(A) polymerase
INFORMATION STORAGE AND PROCESSING	[J]	Translation, ribosomal structure and biogenesis	A6QQP1	KOG3928	Mitochondrial ribosome small subunit component, mediator of apoptosis DAP3
INFORMATION STORAGE AND PROCESSING	[J]	Translation, ribosomal structure and biogenesis	F1MRX4	KOG0650	WD40 repeat nucleolar protein Bop1, involved in ribosome biogenesis
INFORMATION STORAGE AND PROCESSING	[J]	Translation, ribosomal structure and biogenesis	F1MH76	KOG3449	60S acidic ribosomal protein P2
INFORMATION STORAGE AND PROCESSING	[J]	Translation, ribosomal structure and biogenesis	A2VDN9	KOG2050	Puf family RNA-binding protein
INFORMATION STORAGE AND PROCESSING	[J]	Translation, ribosomal structure and biogenesis	Q0VCU8	KOG4813	Translation initiation factor eIF3, p35 subunit
INFORMATION STORAGE AND PROCESSING	[J]	Translation, ribosomal structure and biogenesis	Q2NKU4	KOG3070	Predicted RNA-binding protein containing PIN domain and invovled in translation or RNA processing
INFORMATION STORAGE AND PROCESSING	[J]	Translation, ribosomal structure and biogenesis	Q2TBK2	KOG4607	Mitochondrial ribosomal protein L9
INFORMATION STORAGE AND PROCESSING	[J]	Translation, ribosomal structure and biogenesis	P43896	KOG1071	Mitochondrial translation elongation factor EF-Tsmt, catalyzes nucleotide exchange on EF-Tumt
INFORMATION STORAGE AND PROCESSING	[J]	Translation, ribosomal structure and biogenesis	Q3T040	KOG3291	Ribosomal protein S7
INFORMATION STORAGE AND PROCESSING	[J]	Translation, ribosomal structure and biogenesis	F1N499	KOG4548	Mitochondrial ribosomal protein L17
INFORMATION STORAGE AND PROCESSING	[J]	Translation, ribosomal structure and biogenesis	Q3SZX5	KOG1711	Mitochondrial/chloroplast ribosomal protein L22
INFORMATION STORAGE AND PROCESSING	[J]	Translation, ribosomal structure and biogenesis	F1MDQ8	KOG2363	Protein subunit of nuclear ribonuclease P (RNase P)
INFORMATION STORAGE AND PROCESSING	[J]	Translation, ribosomal structure and biogenesis	Q56JX6	KOG3502	40S ribosomal protein S28
INFORMATION STORAGE AND PROCESSING	[J]	Translation, ribosomal structure and biogenesis	B0JYP5	KOG1041	Translation initiation factor 2C (eIF-2C) and related proteins
INFORMATION STORAGE AND PROCESSING	[J]	Translation, ribosomal structure and biogenesis	F1MFF4	KOG3434	60S ribosomal protein L22
INFORMATION STORAGE AND PROCESSING	[J]	Translation, ribosomal structure and biogenesis	Q0VC21	KOG0846	Mitochondrial/chloroplast ribosomal protein L15/L10
INFORMATION STORAGE AND PROCESSING	[J]	Translation, ribosomal structure and biogenesis	A6QR01	KOG2472	Phenylalanyl-tRNA synthetase beta subunit
INFORMATION STORAGE AND PROCESSING	[J]	Translation, ribosomal structure and biogenesis	Q2KHT7	KOG1779	40s ribosomal protein S27
INFORMATION STORAGE AND PROCESSING	[J]	Translation, ribosomal structure and biogenesis	Q2T9V5	KOG1416	tRNA(1-methyladenosine) methyltransferase, subunit GCD10
INFORMATION STORAGE AND PROCESSING	[J]	Translation, ribosomal structure and biogenesis	Q32PB8	KOG3486	40S ribosomal protein S21
INFORMATION STORAGE AND PROCESSING	[J]	Translation, ribosomal structure and biogenesis	Q5E9B4	KOG1465	Translation initiation factor 2B, beta subunit (eIF-2Bbeta/GCD7)
INFORMATION STORAGE AND PROCESSING	[J]	Translation, ribosomal structure and biogenesis	E1BMZ5	KOG2206	Exosome 3'-5' exoribonuclease complex, subunit PM/SCL-100 (Rrp6)
INFORMATION STORAGE AND PROCESSING	[J]	Translation, ribosomal structure and biogenesis	F1MEP0	KOG4599	Putative mitochondrial/chloroplast ribosomal protein L45
INFORMATION STORAGE AND PROCESSING	[J]	Translation, ribosomal structure and biogenesis	A7E323	KOG2206	Exosome 3'-5' exoribonuclease complex, subunit PM/SCL-100 (Rrp6)
INFORMATION STORAGE AND PROCESSING	[J]	Translation, ribosomal structure and biogenesis	F1N1R3	KOG4778	Mitochondrial ribosomal protein L28
INFORMATION STORAGE AND PROCESSING	[J]	Translation, ribosomal structure and biogenesis	A6QP09	KOG1253	tRNA methyltransferase
INFORMATION STORAGE AND PROCESSING	[J]	Translation, ribosomal structure and biogenesis	A7E3Q1	KOG1637	Threonyl-tRNA synthetase
INFORMATION STORAGE AND PROCESSING	[J]	Translation, ribosomal structure and biogenesis	E1BE82	KOG1488	Translational repressor Pumilio/PUF3 and related RNA-binding proteins (Puf superfamily)
INFORMATION STORAGE AND PROCESSING	[J]	Translation, ribosomal structure and biogenesis	E1BC14	KOG3492	Ribosome biogenesis protein NIP7
INFORMATION STORAGE AND PROCESSING	[J]	Translation, ribosomal structure and biogenesis	F1MMM8	KOG1698	Mitochondrial/chloroplast ribosomal protein L19
INFORMATION STORAGE AND PROCESSING	[J]	Translation, ribosomal structure and biogenesis	F1MRF7	KOG3262	H/ACA small nucleolar RNP component GAR1
INFORMATION STORAGE AND PROCESSING	[J]	Translation, ribosomal structure and biogenesis	G8JKW0	KOG3445	Mitochondrial/chloroplast ribosomal protein 36a
INFORMATION STORAGE AND PROCESSING	[J]	Translation, ribosomal structure and biogenesis	Q3SYS0	KOG1708	Mitochondrial/chloroplast ribosomal protein L24
INFORMATION STORAGE AND PROCESSING	[J]	Translation, ribosomal structure and biogenesis	E1BDL3	KOG2553	Pseudouridylate synthase
INFORMATION STORAGE AND PROCESSING	[J]	Translation, ribosomal structure and biogenesis	F1N1V0	KOG0458	Elongation factor 1 alpha
INFORMATION STORAGE AND PROCESSING	[J]	Translation, ribosomal structure and biogenesis	F1MMB9	KOG3031	Protein required for biogenesis of the ribosomal 60S subunit
INFORMATION STORAGE AND PROCESSING	[J]	Translation, ribosomal structure and biogenesis	Q3SYU1	KOG2256	Predicted protein involved in nuclear export of pre-ribosomes
INFORMATION STORAGE AND PROCESSING	[J]	Translation, ribosomal structure and biogenesis	F1N1R4	KOG2102	Exosomal 3'-5' exoribonuclease complex, subunit Rrp44/Dis3
INFORMATION STORAGE AND PROCESSING	[J]	Translation, ribosomal structure and biogenesis	Q3T0L3	KOG3280	Mitochondrial/chloroplast ribosomal protein L17
INFORMATION STORAGE AND PROCESSING	[J]	Translation, ribosomal structure and biogenesis	E1BFX3	KOG3475	60S ribosomal protein L37
INFORMATION STORAGE AND PROCESSING	[J]	Translation, ribosomal structure and biogenesis	F1MMQ5	KOG1467	Translation initiation factor 2B, delta subunit (eIF-2Bdelta/GCD2)
INFORMATION STORAGE AND PROCESSING	[J]	Translation, ribosomal structure and biogenesis	Q3SZZ0	KOG2971	RNA-binding protein required for biogenesis of the ribosomal 60S subunit
INFORMATION STORAGE AND PROCESSING	[J]	Translation, ribosomal structure and biogenesis	F1MFN1	KOG3184	60S ribosomal protein L7
INFORMATION STORAGE AND PROCESSING	[J]	Translation, ribosomal structure and biogenesis	E1BAG2	KOG1069	Exosomal 3'-5' exoribonuclease complex, subunit Rrp46
INFORMATION STORAGE AND PROCESSING	[J]	Translation, ribosomal structure and biogenesis	P82928	KOG4078	Putative mitochondrial ribosomal protein mRpS35
INFORMATION STORAGE AND PROCESSING	[J]	Translation, ribosomal structure and biogenesis	P82913	KOG2815	Mitochondrial/choloroplast ribosomal protein S15
INFORMATION STORAGE AND PROCESSING	[J]	Translation, ribosomal structure and biogenesis	Q05B74	KOG1637	Threonyl-tRNA synthetase
INFORMATION STORAGE AND PROCESSING	[J]	Translation, ribosomal structure and biogenesis	A6QPQ5	KOG1569	50S ribosomal protein L1
INFORMATION STORAGE AND PROCESSING	[J]	Translation, ribosomal structure and biogenesis	G3N3U9	KOG3890	Mitochondrial 28S ribosomal protein S22
INFORMATION STORAGE AND PROCESSING	[J]	Translation, ribosomal structure and biogenesis	E1BPP2	KOG1951	GTP-binding protein AARP2 involved in 40S ribosome biogenesis
INFORMATION STORAGE AND PROCESSING	[J]	Translation, ribosomal structure and biogenesis	Q6EVI2	KOG0401	Translation initiation factor 4F, ribosome/mRNA-bridging subunit (eIF-4G)
INFORMATION STORAGE AND PROCESSING	[J]	Translation, ribosomal structure and biogenesis	P82924	KOG4461	Mitochondrial 28S ribosomal protein S30
INFORMATION STORAGE AND PROCESSING	[J]	Translation, ribosomal structure and biogenesis	A5PKD1	KOG2147	Nucleolar protein involved in 40S ribosome biogenesis
INFORMATION STORAGE AND PROCESSING	[J]	Translation, ribosomal structure and biogenesis	Q3SYS1	KOG3203	Mitochondrial/chloroplast ribosomal protein L13
INFORMATION STORAGE AND PROCESSING	[J]	Translation, ribosomal structure and biogenesis	Q2TBR2	KOG4707	Mitochondrial/chloroplast ribosomal protein L20
INFORMATION STORAGE AND PROCESSING	[JD]	Translation, ribosomal structure and biogenesis	Q3B7L9	KOG2874	rRNA processing protein
INFORMATION STORAGE AND PROCESSING	[J]	Translation, ribosomal structure and biogenesis	Q2NL31	KOG1468	Predicted translation initiation factor related to eIF-2B alpha/beta/delta subunits (CIG2/IDI2)
INFORMATION STORAGE AND PROCESSING	[J]	Translation, ribosomal structure and biogenesis	P0C2B8	KOG4616	Mitochondrial ribosomal protein L55
INFORMATION STORAGE AND PROCESSING	[J]	Translation, ribosomal structure and biogenesis	Q32PI6	KOG1624	Mitochondrial/chloroplast ribosomal protein L4
INFORMATION STORAGE AND PROCESSING	[J]	Translation, ribosomal structure and biogenesis	E1BPB3	KOG1461	Translation initiation factor 2B, epsilon subunit (eIF-2Bepsilon/GCD6)
INFORMATION STORAGE AND PROCESSING	[J]	Translation, ribosomal structure and biogenesis	A6H791	KOG2915	tRNA(1-methyladenosine) methyltransferase, subunit GCD14
INFORMATION STORAGE AND PROCESSING	[J]	Translation, ribosomal structure and biogenesis	A5PJ71	KOG4756	Mitochondrial ribosomal protein L27
INFORMATION STORAGE AND PROCESSING	[J]	Translation, ribosomal structure and biogenesis	F1MWS9	KOG2963	RNA-binding protein required for 60S ribosomal subunit biogenesis
INFORMATION STORAGE AND PROCESSING	[J]	Translation, ribosomal structure and biogenesis	F1MFW8	KOG2154	Predicted nucleolar protein involved in ribosome biogenesis
INFORMATION STORAGE AND PROCESSING	[J]	Translation, ribosomal structure and biogenesis	Q3T0J3	KOG3422	Mitochondrial ribosomal protein L16
INFORMATION STORAGE AND PROCESSING	[J]	Translation, ribosomal structure and biogenesis	E1BMX2	KOG2187	tRNA uracil-5-methyltransferase and related tRNA-modifying enzymes
INFORMATION STORAGE AND PROCESSING	[J]	Translation, ribosomal structure and biogenesis	F1N6L1	KOG0432	Valyl-tRNA synthetase
INFORMATION STORAGE AND PROCESSING	[J]	Translation, ribosomal structure and biogenesis	E1BB97	KOG1462	Translation initiation factor 2B, gamma subunit (eIF-2Bgamma/GCD1)
INFORMATION STORAGE AND PROCESSING	[J]	Translation, ribosomal structure and biogenesis	Q2YDF6	KOG3933	Mitochondrial ribosomal protein S28
INFORMATION STORAGE AND PROCESSING	[J]	Translation, ribosomal structure and biogenesis	F1MNT0	KOG3331	Mitochondrial/chloroplast ribosomal protein L4/L29
INFORMATION STORAGE AND PROCESSING	[J]	Translation, ribosomal structure and biogenesis	Q0VCQ4	KOG4759	Ribosome recycling factor
INFORMATION STORAGE AND PROCESSING	[J]	Translation, ribosomal structure and biogenesis	Q5E982	KOG3123	Diphthine synthase
INFORMATION STORAGE AND PROCESSING	[J]	Translation, ribosomal structure and biogenesis	E1BF33	KOG3447	Mitochondrial/chloroplast ribosomal S17-like protein
INFORMATION STORAGE AND PROCESSING	[J]	Translation, ribosomal structure and biogenesis	Q3T0E1	KOG1004	Exosomal 3'-5' exoribonuclease complex subunit Rrp40
INFORMATION STORAGE AND PROCESSING	[J]	Translation, ribosomal structure and biogenesis	Q9N0F3	KOG2509	Seryl-tRNA synthetase
INFORMATION STORAGE AND PROCESSING	[JT]	Translation, ribosomal structure and biogenesis	E1B893	KOG3791	Predicted RNA-binding protein involved in translational regulation
INFORMATION STORAGE AND PROCESSING	[J]	Translation, ribosomal structure and biogenesis	A5D7G0	KOG2623	Tyrosyl-tRNA synthetase
INFORMATION STORAGE AND PROCESSING	[J]	Translation, ribosomal structure and biogenesis	Q2KID9	KOG2646	Ribosomal protein S5
INFORMATION STORAGE AND PROCESSING	[J]	Translation, ribosomal structure and biogenesis	E1BNY4	KOG3506	40S ribosomal protein S29
INFORMATION STORAGE AND PROCESSING	[J]	Translation, ribosomal structure and biogenesis	Q3ZBR7	KOG3333	Mitochondrial/chloroplast ribosomal protein L18
INFORMATION STORAGE AND PROCESSING	[J]	Translation, ribosomal structure and biogenesis	Q3SZ12	KOG1723	60s ribosomal protein L30 isolog
INFORMATION STORAGE AND PROCESSING	[J]	Translation, ribosomal structure and biogenesis	F1MB54	KOG1614	Exosomal 3'-5' exoribonuclease complex, subunit Rrp45
INFORMATION STORAGE AND PROCESSING	[J]	Translation, ribosomal structure and biogenesis	Q0IIF2	KOG1466	Translation initiation factor 2B, alpha subunit (eIF-2Balpha/GCN3)
INFORMATION STORAGE AND PROCESSING	[J]	Translation, ribosomal structure and biogenesis	P82931	KOG4708	Mitochondrial ribosomal protein MRP17
INFORMATION STORAGE AND PROCESSING	[JU]	Translation, ribosomal structure and biogenesis	A5D7R2	KOG2153	Protein involved in the nuclear export of pre-ribosomes
INFORMATION STORAGE AND PROCESSING	[J]	Translation, ribosomal structure and biogenesis	Q0II31	KOG1669	Predicted mRNA cap-binding protein related to eIF-4E
INFORMATION STORAGE AND PROCESSING	[J]	Translation, ribosomal structure and biogenesis	Q08D87	KOG2783	Phenylalanyl-tRNA synthetase
INFORMATION STORAGE AND PROCESSING	[J]	Translation, ribosomal structure and biogenesis	F1N498	KOG0408	Mitochondrial/chloroplast ribosomal protein S11
INFORMATION STORAGE AND PROCESSING	[J]	Translation, ribosomal structure and biogenesis	Q08DS5	KOG2613	NMD protein affecting ribosome stability and mRNA decay
INFORMATION STORAGE AND PROCESSING	[J]	Translation, ribosomal structure and biogenesis	F1MJC2	KOG3162	Mitochondrial/chloroplast ribosomal protein S18
INFORMATION STORAGE AND PROCESSING	[J]	Translation, ribosomal structure and biogenesis	Q2T9V8	KOG3323	D-Tyr-tRNA (Tyr) deacylase
INFORMATION STORAGE AND PROCESSING	[J]	Translation, ribosomal structure and biogenesis	E1BAL6	KOG1035	eIF-2alpha kinase GCN2
INFORMATION STORAGE AND PROCESSING	[J]	Translation, ribosomal structure and biogenesis	Q2KHU3	KOG1613	Exosomal 3'-5' exoribonuclease complex, subunit Rrp43
INFORMATION STORAGE AND PROCESSING	[J]	Translation, ribosomal structure and biogenesis	Q3SZ47	KOG3505	Mitochondrial/chloroplast ribosomal protein L33-like
INFORMATION STORAGE AND PROCESSING	[J]	Translation, ribosomal structure and biogenesis	Q3T116	KOG3429	Predicted peptidyl-tRNA hydrolase
INFORMATION STORAGE AND PROCESSING	[J]	Translation, ribosomal structure and biogenesis	Q2TA12	KOG0438	Mitochondrial/chloroplast ribosomal protein L2
INFORMATION STORAGE AND PROCESSING	[J]	Translation, ribosomal structure and biogenesis	P82915	KOG3419	Mitochondrial/chloroplast ribosomal protein S16
INFORMATION STORAGE AND PROCESSING	[J]	Translation, ribosomal structure and biogenesis	Q32PA7	KOG4089	Predicted mitochondrial ribosomal protein L23
INFORMATION STORAGE AND PROCESSING	[J]	Translation, ribosomal structure and biogenesis	F1N5S7	KOG3137	Peptide deformylase
INFORMATION STORAGE AND PROCESSING	[J]	Translation, ribosomal structure and biogenesis	F1N059	KOG4021	Mitochondrial ribosomal protein S18b
INFORMATION STORAGE AND PROCESSING	[J]	Translation, ribosomal structure and biogenesis	E1BBM0	KOG2506	SpoU rRNA Methylase family protein
INFORMATION STORAGE AND PROCESSING	[J]	Translation, ribosomal structure and biogenesis	P82923	KOG0832	Mitochondrial/chloroplast ribosomal protein S2
INFORMATION STORAGE AND PROCESSING	[J]	Translation, ribosomal structure and biogenesis	Q3ZBX6	KOG3141	Mitochondrial/chloroplast ribosomal protein L3
INFORMATION STORAGE AND PROCESSING	[J]	Translation, ribosomal structure and biogenesis	Q0V8R7	KOG2198	tRNA cytosine-5-methylases and related enzymes of the NOL1/NOP2/sun superfamily
INFORMATION STORAGE AND PROCESSING	[J]	Translation, ribosomal structure and biogenesis	Q3T099	KOG2713	Mitochondrial tryptophanyl-tRNA synthetase
INFORMATION STORAGE AND PROCESSING	[J]	Translation, ribosomal structure and biogenesis	Q7YRA3	KOG1068	Exosomal 3'-5' exoribonuclease complex, subunit Rrp41 and related exoribonucleases
INFORMATION STORAGE AND PROCESSING	[J]	Translation, ribosomal structure and biogenesis	A6QNM2	KOG0465	Mitochondrial elongation factor
CELLULAR PROCESSES AND SIGNALING	[U]	Intracellular trafficking, secretion, and vesicular transport	P49951	KOG0985	Vesicle coat protein clathrin, heavy chain
CELLULAR PROCESSES AND SIGNALING	[U]	Intracellular trafficking, secretion, and vesicular transport	P04272	KOG0819	Annexin
CELLULAR PROCESSES AND SIGNALING	[U]	Intracellular trafficking, secretion, and vesicular transport	F1N650	KOG0819	Annexin
CELLULAR PROCESSES AND SIGNALING	[U]	Intracellular trafficking, secretion, and vesicular transport	A1L5B6	KOG0819	Annexin
CELLULAR PROCESSES AND SIGNALING	[U]	Intracellular trafficking, secretion, and vesicular transport	A0JN39	KOG1058	Vesicle coat complex COPI, beta subunit
CELLULAR PROCESSES AND SIGNALING	[U]	Intracellular trafficking, secretion, and vesicular transport	P81287	KOG0819	Annexin
CELLULAR PROCESSES AND SIGNALING	[U]	Intracellular trafficking, secretion, and vesicular transport	Q08DS7	KOG1061	Vesicle coat complex AP-1/AP-2/AP-4, beta subunit
CELLULAR PROCESSES AND SIGNALING	[U]	Intracellular trafficking, secretion, and vesicular transport	P79134	KOG0819	Annexin
CELLULAR PROCESSES AND SIGNALING	[U]	Intracellular trafficking, secretion, and vesicular transport	Q95L54	KOG0819	Annexin
CELLULAR PROCESSES AND SIGNALING	[U]	Intracellular trafficking, secretion, and vesicular transport	F1MIF2	KOG1061	Vesicle coat complex AP-1/AP-2/AP-4, beta subunit
CELLULAR PROCESSES AND SIGNALING	[U]	Intracellular trafficking, secretion, and vesicular transport	P84080	KOG0070	GTP-binding ADP-ribosylation factor Arf1
CELLULAR PROCESSES AND SIGNALING	[UR]	Intracellular trafficking, secretion, and vesicular transport	Q2KIA5	KOG0446	Vacuolar sorting protein VPS1, dynamin, and related proteins
CELLULAR PROCESSES AND SIGNALING	[U]	Intracellular trafficking, secretion, and vesicular transport	Q3SZF2	KOG0070	GTP-binding ADP-ribosylation factor Arf1
CELLULAR PROCESSES AND SIGNALING	[U]	Intracellular trafficking, secretion, and vesicular transport	P35605	KOG0276	Vesicle coat complex COPI, beta' subunit
CELLULAR PROCESSES AND SIGNALING	[U]	Intracellular trafficking, secretion, and vesicular transport	Q5E9I6	KOG0070	GTP-binding ADP-ribosylation factor Arf1
CELLULAR PROCESSES AND SIGNALING	[U]	Intracellular trafficking, secretion, and vesicular transport	E1BMP2	KOG0307	Vesicle coat complex COPII, subunit SEC31
CELLULAR PROCESSES AND SIGNALING	[U]	Intracellular trafficking, secretion, and vesicular transport	P84081	KOG0070	GTP-binding ADP-ribosylation factor Arf1
CELLULAR PROCESSES AND SIGNALING	[U]	Intracellular trafficking, secretion, and vesicular transport	P13214	KOG0819	Annexin
CELLULAR PROCESSES AND SIGNALING	[U]	Intracellular trafficking, secretion, and vesicular transport	Q3SWX7	KOG0819	Annexin
CELLULAR PROCESSES AND SIGNALING	[U]	Intracellular trafficking, secretion, and vesicular transport	P53619	KOG2635	Medium subunit of clathrin adaptor complex
CELLULAR PROCESSES AND SIGNALING	[U]	Intracellular trafficking, secretion, and vesicular transport	Q3T054	KOG0096	GTPase Ran/TC4/GSP1 (nuclear protein transport pathway), small G protein superfamily
CELLULAR PROCESSES AND SIGNALING	[U]	Intracellular trafficking, secretion, and vesicular transport	F1MWQ2	KOG0819	Annexin
CELLULAR PROCESSES AND SIGNALING	[U]	Intracellular trafficking, secretion, and vesicular transport	Q0VCK5	KOG1077	Vesicle coat complex AP-2, alpha subunit
CELLULAR PROCESSES AND SIGNALING	[U]	Intracellular trafficking, secretion, and vesicular transport	Q2HJG5	KOG1107	Membrane coat complex Retromer, subunit VPS35
CELLULAR PROCESSES AND SIGNALING	[U]	Intracellular trafficking, secretion, and vesicular transport	E1BDY3	KOG3648	Golgi apparatus protein (cysteine-rich fibroblast growth factor receptor)
CELLULAR PROCESSES AND SIGNALING	[U]	Intracellular trafficking, secretion, and vesicular transport	E1BMW2	KOG1077	Vesicle coat complex AP-2, alpha subunit
CELLULAR PROCESSES AND SIGNALING	[U]	Intracellular trafficking, secretion, and vesicular transport	P41541	KOG0946	ER-Golgi vesicle-tethering protein p115
CELLULAR PROCESSES AND SIGNALING	[U]	Intracellular trafficking, secretion, and vesicular transport	E1BPW2	KOG4809	Rab6 GTPase-interacting protein involved in endosome-to-TGN transport
CELLULAR PROCESSES AND SIGNALING	[U]	Intracellular trafficking, secretion, and vesicular transport	Q3MHP2	KOG0087	GTPase Rab11/YPT3, small G protein superfamily
CELLULAR PROCESSES AND SIGNALING	[U]	Intracellular trafficking, secretion, and vesicular transport	Q58DS9	KOG0092	GTPase Rab5/YPT51 and related small G protein superfamily GTPases
CELLULAR PROCESSES AND SIGNALING	[U]	Intracellular trafficking, secretion, and vesicular transport	Q5BIP4	KOG1087	Cytosolic sorting protein GGA2/TOM1
CELLULAR PROCESSES AND SIGNALING	[U]	Intracellular trafficking, secretion, and vesicular transport	A2VDL8	KOG1986	Vesicle coat complex COPII, subunit SEC23
CELLULAR PROCESSES AND SIGNALING	[U]	Intracellular trafficking, secretion, and vesicular transport	F1N405	KOG1792	Reticulon
CELLULAR PROCESSES AND SIGNALING	[U]	Intracellular trafficking, secretion, and vesicular transport	Q3SYV6	KOG0166	Karyopherin (importin) alpha
CELLULAR PROCESSES AND SIGNALING	[U]	Intracellular trafficking, secretion, and vesicular transport	C1JZ67	KOG0166	Karyopherin (importin) alpha
CELLULAR PROCESSES AND SIGNALING	[U]	Intracellular trafficking, secretion, and vesicular transport	F2Z4D5	KOG0087	GTPase Rab11/YPT3, small G protein superfamily
CELLULAR PROCESSES AND SIGNALING	[U]	Intracellular trafficking, secretion, and vesicular transport	Q148J4	KOG0098	GTPase Rab2, small G protein superfamily
CELLULAR PROCESSES AND SIGNALING	[U]	Intracellular trafficking, secretion, and vesicular transport	Q08E34	KOG0547	Translocase of outer mitochondrial membrane complex, subunit TOM70/TOM72
CELLULAR PROCESSES AND SIGNALING	[U]	Intracellular trafficking, secretion, and vesicular transport	Q3SZN2	KOG1986	Vesicle coat complex COPII, subunit SEC23
CELLULAR PROCESSES AND SIGNALING	[U]	Intracellular trafficking, secretion, and vesicular transport	G3MZH4	KOG1062	Vesicle coat complex AP-1, gamma subunit
CELLULAR PROCESSES AND SIGNALING	[U]	Intracellular trafficking, secretion, and vesicular transport	F1MHC2	KOG1300	Vesicle trafficking protein Sec1
CELLULAR PROCESSES AND SIGNALING	[U]	Intracellular trafficking, secretion, and vesicular transport	Q28104	KOG3081	Vesicle coat complex COPI, epsilon subunit
CELLULAR PROCESSES AND SIGNALING	[U]	Intracellular trafficking, secretion, and vesicular transport	Q1RMR8	KOG1792	Reticulon
CELLULAR PROCESSES AND SIGNALING	[U]	Intracellular trafficking, secretion, and vesicular transport	F1MLE8	KOG0862	Synaptobrevin/VAMP-like protein SEC22
CELLULAR PROCESSES AND SIGNALING	[U]	Intracellular trafficking, secretion, and vesicular transport	Q5E971	KOG1691	emp24/gp25L/p24 family of membrane trafficking proteins
CELLULAR PROCESSES AND SIGNALING	[U]	Intracellular trafficking, secretion, and vesicular transport	Q3ZC13	KOG0937	Adaptor complexes medium subunit family
CELLULAR PROCESSES AND SIGNALING	[U]	Intracellular trafficking, secretion, and vesicular transport	Q3MHE8	KOG0781	Signal recognition particle receptor, alpha subunit
CELLULAR PROCESSES AND SIGNALING	[U]	Intracellular trafficking, secretion, and vesicular transport	E1BG76	KOG1301	Vesicle trafficking protein Sly1 (Sec1 family)
CELLULAR PROCESSES AND SIGNALING	[U]	Intracellular trafficking, secretion, and vesicular transport	Q865S1	KOG1059	Vesicle coat complex AP-3, delta subunit
CELLULAR PROCESSES AND SIGNALING	[UR]	Intracellular trafficking, secretion, and vesicular transport	A6H7I5	KOG0446	Vacuolar sorting protein VPS1, dynamin, and related proteins
CELLULAR PROCESSES AND SIGNALING	[U]	Intracellular trafficking, secretion, and vesicular transport	A5D7S0	KOG1586	Protein required for fusion of vesicles in vesicular transport, alpha-SNAP
CELLULAR PROCESSES AND SIGNALING	[U]	Intracellular trafficking, secretion, and vesicular transport	Q3ZBG1	KOG0097	GTPase Rab14, small G protein superfamily
CELLULAR PROCESSES AND SIGNALING	[U]	Intracellular trafficking, secretion, and vesicular transport	Q3T0M7	KOG0864	Ran-binding protein RANBP1 and related RanBD domain proteins
CELLULAR PROCESSES AND SIGNALING	[U]	Intracellular trafficking, secretion, and vesicular transport	Q3T0D7	KOG0077	Vesicle coat complex COPII, GTPase subunit SAR1
CELLULAR PROCESSES AND SIGNALING	[U]	Intracellular trafficking, secretion, and vesicular transport	F1MNI4	KOG0092	GTPase Rab5/YPT51 and related small G protein superfamily GTPases
CELLULAR PROCESSES AND SIGNALING	[U]	Intracellular trafficking, secretion, and vesicular transport	E1BIU0	KOG1985	Vesicle coat complex COPII, subunit SEC24/subunit SFB2
CELLULAR PROCESSES AND SIGNALING	[U]	Intracellular trafficking, secretion, and vesicular transport	P20072	KOG0819	Annexin
CELLULAR PROCESSES AND SIGNALING	[U]	Intracellular trafficking, secretion, and vesicular transport	Q32KP9	KOG2104	Nuclear transport factor 2
CELLULAR PROCESSES AND SIGNALING	[UY]	Intracellular trafficking, secretion, and vesicular transport	G5E567	KOG2274	Predicted importin 9
CELLULAR PROCESSES AND SIGNALING	[U]	Intracellular trafficking, secretion, and vesicular transport	P27214	KOG0819	Annexin
CELLULAR PROCESSES AND SIGNALING	[U]	Intracellular trafficking, secretion, and vesicular transport	E1BB38	KOG2376	Signal recognition particle, subunit Srp72
CELLULAR PROCESSES AND SIGNALING	[U]	Intracellular trafficking, secretion, and vesicular transport	Q3ZCC9	KOG1332	Vesicle coat complex COPII, subunit SEC13
CELLULAR PROCESSES AND SIGNALING	[U]	Intracellular trafficking, secretion, and vesicular transport	E1B844	KOG2580	Mitochondrial import inner membrane translocase, subunit TIM44
CELLULAR PROCESSES AND SIGNALING	[U]	Intracellular trafficking, secretion, and vesicular transport	A6QQW3	KOG2460	Signal recognition particle, subunit Srp68
CELLULAR PROCESSES AND SIGNALING	[U]	Intracellular trafficking, secretion, and vesicular transport	A5D7C4	KOG2081	Nuclear transport regulator
CELLULAR PROCESSES AND SIGNALING	[U]	Intracellular trafficking, secretion, and vesicular transport	Q2T9U1	KOG0780	Signal recognition particle, subunit Srp54
CELLULAR PROCESSES AND SIGNALING	[U]	Intracellular trafficking, secretion, and vesicular transport	Q2KJ81	KOG0937	Adaptor complexes medium subunit family
CELLULAR PROCESSES AND SIGNALING	[U]	Intracellular trafficking, secretion, and vesicular transport	E2GEZ2	KOG3296	Translocase of outer mitochondrial membrane complex, subunit TOM40
CELLULAR PROCESSES AND SIGNALING	[U]	Intracellular trafficking, secretion, and vesicular transport	A6QLP7	KOG1631	Translocon-associated complex TRAP, alpha subunit
CELLULAR PROCESSES AND SIGNALING	[U]	Intracellular trafficking, secretion, and vesicular transport	C3V9V7	KOG1692	Putative cargo transport protein EMP24 (p24 protein family)
CELLULAR PROCESSES AND SIGNALING	[U]	Intracellular trafficking, secretion, and vesicular transport	Q0VCY1	KOG0439	VAMP-associated protein involved in inositol metabolism
CELLULAR PROCESSES AND SIGNALING	[U]	Intracellular trafficking, secretion, and vesicular transport	Q2YDM1	KOG0072	GTP-binding ADP-ribosylation factor-like protein ARL1
CELLULAR PROCESSES AND SIGNALING	[U]	Intracellular trafficking, secretion, and vesicular transport	G3MZ54	KOG2528	Sorting nexin SNX9/SH3PX1 and related proteins
CELLULAR PROCESSES AND SIGNALING	[U]	Intracellular trafficking, secretion, and vesicular transport	Q0V7M0	KOG0166	Karyopherin (importin) alpha
CELLULAR PROCESSES AND SIGNALING	[U]	Intracellular trafficking, secretion, and vesicular transport	F1MBF6	KOG0094	GTPase Rab6/YPT6/Ryh1, small G protein superfamily
CELLULAR PROCESSES AND SIGNALING	[U]	Intracellular trafficking, secretion, and vesicular transport	Q1RMH8	KOG2527	Sorting nexin SNX11
CELLULAR PROCESSES AND SIGNALING	[U]	Intracellular trafficking, secretion, and vesicular transport	F1MRE5	KOG3878	Protein involved in maintenance of Golgi structure and ER-Golgi transport
CELLULAR PROCESSES AND SIGNALING	[U]	Intracellular trafficking, secretion, and vesicular transport	A6QP36	KOG3839	Lectin VIP36, involved in the transport of glycoproteins carrying high mannose-type glycans
CELLULAR PROCESSES AND SIGNALING	[U]	Intracellular trafficking, secretion, and vesicular transport	F1MZN7	KOG2273	Membrane coat complex Retromer, subunit VPS5/SNX1, Sorting nexins, and related PX domain-containing proteins
CELLULAR PROCESSES AND SIGNALING	[U]	Intracellular trafficking, secretion, and vesicular transport	Q3T133	KOG1690	emp24/gp25L/p24 family of membrane trafficking proteins
CELLULAR PROCESSES AND SIGNALING	[U]	Intracellular trafficking, secretion, and vesicular transport	A2VDZ9	KOG0439	VAMP-associated protein involved in inositol metabolism
CELLULAR PROCESSES AND SIGNALING	[U]	Intracellular trafficking, secretion, and vesicular transport	Q0VD53	KOG3063	Membrane coat complex Retromer, subunit VPS26
CELLULAR PROCESSES AND SIGNALING	[U]	Intracellular trafficking, secretion, and vesicular transport	F1MV07	KOG1985	Vesicle coat complex COPII, subunit SEC24/subunit SFB2
CELLULAR PROCESSES AND SIGNALING	[U]	Intracellular trafficking, secretion, and vesicular transport	Q2T9M8	KOG3065	SNAP-25 (synaptosome-associated protein) component of SNARE complex
CELLULAR PROCESSES AND SIGNALING	[U]	Intracellular trafficking, secretion, and vesicular transport	A2VE21	KOG1078	Vesicle coat complex COPI, gamma subunit
CELLULAR PROCESSES AND SIGNALING	[U]	Intracellular trafficking, secretion, and vesicular transport	F1N672	KOG1278	Endosomal membrane proteins, EMP70
CELLULAR PROCESSES AND SIGNALING	[U]	Intracellular trafficking, secretion, and vesicular transport	E1BMC4	KOG0928	Pattern-formation protein/guanine nucleotide exchange factor
CELLULAR PROCESSES AND SIGNALING	[U]	Intracellular trafficking, secretion, and vesicular transport	Q58DR5	KOG3088	Secretory carrier membrane protein
CELLULAR PROCESSES AND SIGNALING	[U]	Intracellular trafficking, secretion, and vesicular transport	G3N3N1	KOG0071	GTP-binding ADP-ribosylation factor Arf6 (dArf3)
CELLULAR PROCESSES AND SIGNALING	[U]	Intracellular trafficking, secretion, and vesicular transport	Q3T0T7	KOG0077	Vesicle coat complex COPII, GTPase subunit SAR1
CELLULAR PROCESSES AND SIGNALING	[U]	Intracellular trafficking, secretion, and vesicular transport	A4IFN6	KOG2528	Sorting nexin SNX9/SH3PX1 and related proteins
CELLULAR PROCESSES AND SIGNALING	[U]	Intracellular trafficking, secretion, and vesicular transport	Q3ZBT5	KOG0811	SNARE protein PEP12/VAM3/Syntaxin 7/Syntaxin 17
CELLULAR PROCESSES AND SIGNALING	[U]	Intracellular trafficking, secretion, and vesicular transport	Q1RMW9	KOG3983	Golgi protein
CELLULAR PROCESSES AND SIGNALING	[U]	Intracellular trafficking, secretion, and vesicular transport	Q3T0M0	KOG3325	Membrane coat complex Retromer, subunit VPS29/PEP11
CELLULAR PROCESSES AND SIGNALING	[U]	Intracellular trafficking, secretion, and vesicular transport	A4FV10	KOG1690	emp24/gp25L/p24 family of membrane trafficking proteins
CELLULAR PROCESSES AND SIGNALING	[U]	Intracellular trafficking, secretion, and vesicular transport	E2GEZ1	KOG4111	Translocase of outer mitochondrial membrane complex, subunit TOM22
CELLULAR PROCESSES AND SIGNALING	[U]	Intracellular trafficking, secretion, and vesicular transport	F1MSB5	KOG3834	Golgi reassembly stacking protein GRASP65, contains PDZ domain
CELLULAR PROCESSES AND SIGNALING	[U]	Intracellular trafficking, secretion, and vesicular transport	F1MDM4	KOG1725	Protein involved in membrane traffic (YOP1/TB2/DP1/HVA22 family)
CELLULAR PROCESSES AND SIGNALING	[U]	Intracellular trafficking, secretion, and vesicular transport	Q2TBX5	KOG4088	Translocon-associated complex TRAP, delta subunit
CELLULAR PROCESSES AND SIGNALING	[U]	Intracellular trafficking, secretion, and vesicular transport	F1MZD9	KOG2724	Nuclear pore complex component NPAP60L/NUP50
CELLULAR PROCESSES AND SIGNALING	[U]	Intracellular trafficking, secretion, and vesicular transport	F1MLG1	KOG0090	Signal recognition particle receptor, beta subunit (small G protein superfamily)
CELLULAR PROCESSES AND SIGNALING	[U]	Intracellular trafficking, secretion, and vesicular transport	Q08E32	KOG1656	Protein involved in glucose derepression and pre-vacuolar endosome protein sorting
CELLULAR PROCESSES AND SIGNALING	[U]	Intracellular trafficking, secretion, and vesicular transport	F2Z4I2	KOG2740	Clathrin-associated protein medium chain
CELLULAR PROCESSES AND SIGNALING	[U]	Intracellular trafficking, secretion, and vesicular transport	E1BP90	KOG0929	Guanine nucleotide exchange factor
CELLULAR PROCESSES AND SIGNALING	[U]	Intracellular trafficking, secretion, and vesicular transport	F1MCG5	KOG0058	Peptide exporter, ABC superfamily
CELLULAR PROCESSES AND SIGNALING	[U]	Intracellular trafficking, secretion, and vesicular transport	Q24K04	KOG0866	Ran-binding protein RANBP3
CELLULAR PROCESSES AND SIGNALING	[U]	Intracellular trafficking, secretion, and vesicular transport	F1N399	KOG2273	Membrane coat complex Retromer, subunit VPS5/SNX1, Sorting nexins, and related PX domain-containing proteins
CELLULAR PROCESSES AND SIGNALING	[U]	Intracellular trafficking, secretion, and vesicular transport	P04973	KOG4031	Vesicle coat protein clathrin, light chain
CELLULAR PROCESSES AND SIGNALING	[UR]	Intracellular trafficking, secretion, and vesicular transport	P79135	KOG0446	Vacuolar sorting protein VPS1, dynamin, and related proteins
CELLULAR PROCESSES AND SIGNALING	[U]	Intracellular trafficking, secretion, and vesicular transport	A4IFT6	KOG1693	emp24/gp25L/p24 family of membrane trafficking proteins
CELLULAR PROCESSES AND SIGNALING	[UO]	Intracellular trafficking, secretion, and vesicular transport	F1MDR7	KOG1789	Endocytosis protein RME-8, contains DnaJ domain
CELLULAR PROCESSES AND SIGNALING	[UR]	Intracellular trafficking, secretion, and vesicular transport	A5D7A5	KOG4677	Golgi integral membrane protein
CELLULAR PROCESSES AND SIGNALING	[U]	Intracellular trafficking, secretion, and vesicular transport	Q17QC5	KOG0935	Clathrin adaptor complex, small subunit
CELLULAR PROCESSES AND SIGNALING	[UK]	Intracellular trafficking, secretion, and vesicular transport	F1MH34	KOG3732	Staufen and related double-stranded-RNA-binding proteins
CELLULAR PROCESSES AND SIGNALING	[U]	Intracellular trafficking, secretion, and vesicular transport	A1A4M0	KOG1733	Mitochondrial import inner membrane translocase, subunit TIM13
CELLULAR PROCESSES AND SIGNALING	[U]	Intracellular trafficking, secretion, and vesicular transport	E1BPX1	KOG1809	Vacuolar protein sorting-associated protein
CELLULAR PROCESSES AND SIGNALING	[U]	Intracellular trafficking, secretion, and vesicular transport	Q3ZBS8	KOG3489	Mitochondrial import inner membrane translocase, subunit TIM8
CELLULAR PROCESSES AND SIGNALING	[U]	Intracellular trafficking, secretion, and vesicular transport	Q3SZ87	KOG4490	Translocon-associated complex TRAP, gamma subunit
CELLULAR PROCESSES AND SIGNALING	[U]	Intracellular trafficking, secretion, and vesicular transport	E1BLM1	KOG0092	GTPase Rab5/YPT51 and related small G protein superfamily GTPases
CELLULAR PROCESSES AND SIGNALING	[U]	Intracellular trafficking, secretion, and vesicular transport	E1BNX1	KOG0093	GTPase Rab3, small G protein superfamily
CELLULAR PROCESSES AND SIGNALING	[U]	Intracellular trafficking, secretion, and vesicular transport	F1MSA5	KOG1073	Uncharacterized mRNA-associated protein RAP55
CELLULAR PROCESSES AND SIGNALING	[U]	Intracellular trafficking, secretion, and vesicular transport	P35604	KOG3343	Vesicle coat complex COPI, zeta subunit
CELLULAR PROCESSES AND SIGNALING	[U]	Intracellular trafficking, secretion, and vesicular transport	Q3ZBG7	KOG3198	Signal recognition particle, subunit Srp19
CELLULAR PROCESSES AND SIGNALING	[U]	Intracellular trafficking, secretion, and vesicular transport	Q3T0U5	KOG3230	Vacuolar assembly/sorting protein DID4
CELLULAR PROCESSES AND SIGNALING	[U]	Intracellular trafficking, secretion, and vesicular transport	Q3SZD1	KOG3133	40 kDa farnesylated protein associated with peroxisomes
CELLULAR PROCESSES AND SIGNALING	[U]	Intracellular trafficking, secretion, and vesicular transport	F1MT69	KOG2760	Vacuolar sorting protein VPS36
CELLULAR PROCESSES AND SIGNALING	[U]	Intracellular trafficking, secretion, and vesicular transport	A5D7E2	KOG1278	Endosomal membrane proteins, EMP70
CELLULAR PROCESSES AND SIGNALING	[U]	Intracellular trafficking, secretion, and vesicular transport	A3KMZ0	KOG1300	Vesicle trafficking protein Sec1
CELLULAR PROCESSES AND SIGNALING	[UZ]	Intracellular trafficking, secretion, and vesicular transport	Q08DN8	KOG2668	Flotillins
CELLULAR PROCESSES AND SIGNALING	[U]	Intracellular trafficking, secretion, and vesicular transport	P81127	KOG1585	Protein required for fusion of vesicles in vesicular transport, gamma-SNAP
CELLULAR PROCESSES AND SIGNALING	[UZ]	Intracellular trafficking, secretion, and vesicular transport	Q2TA37	KOG0073	GTP-binding ADP-ribosylation factor-like protein ARL2
CELLULAR PROCESSES AND SIGNALING	[U]	Intracellular trafficking, secretion, and vesicular transport	E1BM41	KOG2063	Vacuolar assembly/sorting proteins VPS39/VAM6/VPS3
CELLULAR PROCESSES AND SIGNALING	[U]	Intracellular trafficking, secretion, and vesicular transport	F1N5V9	KOG3330	Transport protein particle (TRAPP) complex subunit
CELLULAR PROCESSES AND SIGNALING	[U]	Intracellular trafficking, secretion, and vesicular transport	P67810	KOG3342	Signal peptidase I
CELLULAR PROCESSES AND SIGNALING	[U]	Intracellular trafficking, secretion, and vesicular transport	A6QR35	KOG3088	Secretory carrier membrane protein
CELLULAR PROCESSES AND SIGNALING	[U]	Intracellular trafficking, secretion, and vesicular transport	E1BKI9	KOG0929	Guanine nucleotide exchange factor
CELLULAR PROCESSES AND SIGNALING	[U]	Intracellular trafficking, secretion, and vesicular transport	Q08DB5	KOG0812	SNARE protein SED5/Syntaxin 5
CELLULAR PROCESSES AND SIGNALING	[U]	Intracellular trafficking, secretion, and vesicular transport	G5E601	KOG2727	Rab3 GTPase-activating protein, non-catalytic subunit
CELLULAR PROCESSES AND SIGNALING	[U]	Intracellular trafficking, secretion, and vesicular transport	Q2KJD2	KOG0860	Synaptobrevin/VAMP-like protein
CELLULAR PROCESSES AND SIGNALING	[U]	Intracellular trafficking, secretion, and vesicular transport	F1MQ47	KOG2280	Vacuolar assembly/sorting protein VPS16
CELLULAR PROCESSES AND SIGNALING	[U]	Intracellular trafficking, secretion, and vesicular transport	A6QLD1	KOG3691	Exocyst complex subunit Sec8
CELLULAR PROCESSES AND SIGNALING	[U]	Intracellular trafficking, secretion, and vesicular transport	Q3T000	KOG0861	SNARE protein YKT6, synaptobrevin/VAMP syperfamily
CELLULAR PROCESSES AND SIGNALING	[U]	Intracellular trafficking, secretion, and vesicular transport	F6RN30	KOG1087	Cytosolic sorting protein GGA2/TOM1
CELLULAR PROCESSES AND SIGNALING	[U]	Intracellular trafficking, secretion, and vesicular transport	E1BPL3	KOG0057	Mitochondrial Fe/S cluster exporter, ABC superfamily
CELLULAR PROCESSES AND SIGNALING	[U]	Intracellular trafficking, secretion, and vesicular transport	Q32PG1	KOG1060	Vesicle coat complex AP-3, beta subunit
CELLULAR PROCESSES AND SIGNALING	[U]	Intracellular trafficking, secretion, and vesicular transport	F1MTD5	KOG1608	Protein transporter of the TRAM (translocating chain-associating membrane) superfamily
CELLULAR PROCESSES AND SIGNALING	[U]	Intracellular trafficking, secretion, and vesicular transport	F1MIZ9	KOG0166	Karyopherin (importin) alpha
CELLULAR PROCESSES AND SIGNALING	[U]	Intracellular trafficking, secretion, and vesicular transport	Q2KJ84	KOG3287	Membrane trafficking protein, emp24/gp25L/p24 family
CELLULAR PROCESSES AND SIGNALING	[U]	Intracellular trafficking, secretion, and vesicular transport	Q32KR9	KOG3232	Vacuolar assembly/sorting protein DID2
CELLULAR PROCESSES AND SIGNALING	[U]	Intracellular trafficking, secretion, and vesicular transport	Q2TBK5	KOG3287	Membrane trafficking protein, emp24/gp25L/p24 family
CELLULAR PROCESSES AND SIGNALING	[U]	Intracellular trafficking, secretion, and vesicular transport	F1MMC0	KOG3372	Signal peptidase complex subunit
CELLULAR PROCESSES AND SIGNALING	[U]	Intracellular trafficking, secretion, and vesicular transport	A6QPZ6	KOG0058	Peptide exporter, ABC superfamily
CELLULAR PROCESSES AND SIGNALING	[U]	Intracellular trafficking, secretion, and vesicular transport	G3N252	KOG4031	Vesicle coat protein clathrin, light chain
CELLULAR PROCESSES AND SIGNALING	[U]	Intracellular trafficking, secretion, and vesicular transport	F1N1T8	KOG2211	Predicted Golgi transport complex 1 protein
CELLULAR PROCESSES AND SIGNALING	[U]	Intracellular trafficking, secretion, and vesicular transport	E1BMF1	KOG1277	Endosomal membrane proteins, EMP70
CELLULAR PROCESSES AND SIGNALING	[U]	Intracellular trafficking, secretion, and vesicular transport	A2VDW4	KOG1693	emp24/gp25L/p24 family of membrane trafficking proteins
CELLULAR PROCESSES AND SIGNALING	[U]	Intracellular trafficking, secretion, and vesicular transport	F1MB53	KOG0819	Annexin
CELLULAR PROCESSES AND SIGNALING	[U]	Intracellular trafficking, secretion, and vesicular transport	F1MC63	KOG2148	Exocyst protein Sec3
CELLULAR PROCESSES AND SIGNALING	[UO]	Intracellular trafficking, secretion, and vesicular transport	Q5EA68	KOG1373	Transport protein Sec61, alpha subunit
CELLULAR PROCESSES AND SIGNALING	[UZ]	Intracellular trafficking, secretion, and vesicular transport	A6QLR4	KOG2668	Flotillins
CELLULAR PROCESSES AND SIGNALING	[U]	Intracellular trafficking, secretion, and vesicular transport	F1MZV2	KOG1655	Protein involved in vacuolar protein sorting
CELLULAR PROCESSES AND SIGNALING	[U]	Intracellular trafficking, secretion, and vesicular transport	Q3T0Y8	KOG0860	Synaptobrevin/VAMP-like protein
CELLULAR PROCESSES AND SIGNALING	[U]	Intracellular trafficking, secretion, and vesicular transport	E1BGA6	KOG2604	Subunit of cis-Golgi transport vesicle tethering complex - Sec34p
CELLULAR PROCESSES AND SIGNALING	[U]	Intracellular trafficking, secretion, and vesicular transport	Q2NKR1	KOG3480	Mitochondrial import inner membrane translocase, subunits TIM10/TIM12
CELLULAR PROCESSES AND SIGNALING	[U]	Intracellular trafficking, secretion, and vesicular transport	A1A4K4	KOG1983	Tomosyn and related SNARE-interacting proteins
CELLULAR PROCESSES AND SIGNALING	[U]	Intracellular trafficking, secretion, and vesicular transport	Q1RMH4	KOG3142	Prenylated rab acceptor 1
CELLULAR PROCESSES AND SIGNALING	[U]	Intracellular trafficking, secretion, and vesicular transport	A6H7A4	KOG3385	V-SNARE
CELLULAR PROCESSES AND SIGNALING	[U]	Intracellular trafficking, secretion, and vesicular transport	Q08DC2	KOG0092	GTPase Rab5/YPT51 and related small G protein superfamily GTPases
CELLULAR PROCESSES AND SIGNALING	[U]	Intracellular trafficking, secretion, and vesicular transport	A6QLB1	KOG0081	GTPase Rab27, small G protein superfamily
CELLULAR PROCESSES AND SIGNALING	[U]	Intracellular trafficking, secretion, and vesicular transport	F1N1Z0	KOG1666	V-SNARE
CELLULAR PROCESSES AND SIGNALING	[U]	Intracellular trafficking, secretion, and vesicular transport	Q3T075	KOG3202	SNARE protein TLG1/Syntaxin 6
CELLULAR PROCESSES AND SIGNALING	[U]	Intracellular trafficking, secretion, and vesicular transport	A5D7P7	KOG0057	Mitochondrial Fe/S cluster exporter, ABC superfamily
CELLULAR PROCESSES AND SIGNALING	[U]	Intracellular trafficking, secretion, and vesicular transport	Q2NKU2	KOG3465	Signal recognition particle, subunit Srp9
CELLULAR PROCESSES AND SIGNALING	[U]	Intracellular trafficking, secretion, and vesicular transport	Q1JPI2	KOG0936	Clathrin adaptor complex, small subunit
CELLULAR PROCESSES AND SIGNALING	[U]	Intracellular trafficking, secretion, and vesicular transport	Q1JQ98	KOG0934	Clathrin adaptor complex, small subunit
CELLULAR PROCESSES AND SIGNALING	[U]	Intracellular trafficking, secretion, and vesicular transport	G3N3P0	KOG0999	Microtubule-associated protein Bicaudal-D
CELLULAR PROCESSES AND SIGNALING	[U]	Intracellular trafficking, secretion, and vesicular transport	A6QNM5	KOG0565	Inositol polyphosphate 5-phosphatase and related proteins
CELLULAR PROCESSES AND SIGNALING	[U]	Intracellular trafficking, secretion, and vesicular transport	F1MNQ8	KOG0810	SNARE protein Syntaxin 1 and related proteins
CELLULAR PROCESSES AND SIGNALING	[U]	Intracellular trafficking, secretion, and vesicular transport	A6QR61	KOG2527	Sorting nexin SNX11
CELLULAR PROCESSES AND SIGNALING	[U]	Intracellular trafficking, secretion, and vesicular transport	Q58CS7	KOG3229	Vacuolar sorting protein VPS24
CELLULAR PROCESSES AND SIGNALING	[U]	Intracellular trafficking, secretion, and vesicular transport	A2VE18	KOG3202	SNARE protein TLG1/Syntaxin 6
CELLULAR PROCESSES AND SIGNALING	[U]	Intracellular trafficking, secretion, and vesicular transport	F1MCV3	KOG0930	Guanine nucleotide exchange factor Cytohesin, contains PH and Sec7 domains
CELLULAR PROCESSES AND SIGNALING	[U]	Intracellular trafficking, secretion, and vesicular transport	A4FUG8	KOG0993	Rab5 GTPase effector Rabaptin-5
CELLULAR PROCESSES AND SIGNALING	[U]	Intracellular trafficking, secretion, and vesicular transport	Q0VD29	KOG3887	Predicted small GTPase involved in nuclear protein import
CELLULAR PROCESSES AND SIGNALING	[U]	Intracellular trafficking, secretion, and vesicular transport	A7MAZ2	KOG0811	SNARE protein PEP12/VAM3/Syntaxin 7/Syntaxin 17
CELLULAR PROCESSES AND SIGNALING	[U]	Intracellular trafficking, secretion, and vesicular transport	F1N5Q5	KOG2114	Vacuolar assembly/sorting protein PEP5/VPS11
CELLULAR PROCESSES AND SIGNALING	[U]	Intracellular trafficking, secretion, and vesicular transport	Q5E9E8	KOG3103	Rab GTPase interacting factor, Golgi membrane protein
CELLULAR PROCESSES AND SIGNALING	[U]	Intracellular trafficking, secretion, and vesicular transport	E1BL12	KOG0771	Prolactin regulatory element-binding protein/Protein transport protein SEC12p
CELLULAR PROCESSES AND SIGNALING	[U]	Intracellular trafficking, secretion, and vesicular transport	E1BEI2	KOG4072	Signal peptidase complex, subunit SPC25
CELLULAR PROCESSES AND SIGNALING	[U]	Intracellular trafficking, secretion, and vesicular transport	A4IFL0	KOG3324	Mitochondrial import inner membrane translocase, subunit TIM23
CELLULAR PROCESSES AND SIGNALING	[U]	Intracellular trafficking, secretion, and vesicular transport	F1MSD6	KOG3315	Transport protein particle (TRAPP) complex subunit
CELLULAR PROCESSES AND SIGNALING	[U]	Intracellular trafficking, secretion, and vesicular transport	F6R0H3	KOG1300	Vesicle trafficking protein Sec1
CELLULAR PROCESSES AND SIGNALING	[U]	Intracellular trafficking, secretion, and vesicular transport	Q32LJ2	KOG0076	GTP-binding ADP-ribosylation factor-like protein yARL3
CELLULAR PROCESSES AND SIGNALING	[U]	Intracellular trafficking, secretion, and vesicular transport	A6QNT8	KOG1985	Vesicle coat complex COPII, subunit SEC24/subunit SFB2
CELLULAR PROCESSES AND SIGNALING	[U]	Intracellular trafficking, secretion, and vesicular transport	G3N1S8	KOG1652	Mitochondrial import inner membrane translocase, subunit TIM17
CELLULAR PROCESSES AND SIGNALING	[U]	Intracellular trafficking, secretion, and vesicular transport	F1N1D6	KOG3028	Translocase of outer mitochondrial membrane complex, subunit TOM37/Metaxin 1
CELLULAR PROCESSES AND SIGNALING	[U]	Intracellular trafficking, secretion, and vesicular transport	A4IFE9	KOG1277	Endosomal membrane proteins, EMP70
CELLULAR PROCESSES AND SIGNALING	[U]	Intracellular trafficking, secretion, and vesicular transport	Q2TBU3	KOG3208	SNARE protein GS28
CELLULAR PROCESSES AND SIGNALING	[U]	Intracellular trafficking, secretion, and vesicular transport	Q3ZBF8	KOG1607	Protein transporter of the TRAM (translocating chain-associating membrane) superfamily
CELLULAR PROCESSES AND SIGNALING	[U]	Intracellular trafficking, secretion, and vesicular transport	Q0II86	KOG3065	SNAP-25 (synaptosome-associated protein) component of SNARE complex
CELLULAR PROCESSES AND SIGNALING	[UZ]	Intracellular trafficking, secretion, and vesicular transport	E1BDC9	KOG1961	Vacuolar sorting protein VPS52/suppressor of actin Sac2
CELLULAR PROCESSES AND SIGNALING	[U]	Intracellular trafficking, secretion, and vesicular transport	P33946	KOG3106	ER lumen protein retaining receptor
CELLULAR PROCESSES AND SIGNALING	[U]	Intracellular trafficking, secretion, and vesicular transport	F1MHL9	KOG1162	Predicted small molecule transporter
CELLULAR PROCESSES AND SIGNALING	[U]	Intracellular trafficking, secretion, and vesicular transport	Q0IIM2	KOG0070	GTP-binding ADP-ribosylation factor Arf1
CELLULAR PROCESSES AND SIGNALING	[U]	Intracellular trafficking, secretion, and vesicular transport	Q2HJ18	KOG1302	Vacuolar sorting protein VPS33/slp1 (Sec1 family)
CELLULAR PROCESSES AND SIGNALING	[U]	Intracellular trafficking, secretion, and vesicular transport	Q2KHY2	KOG0860	Synaptobrevin/VAMP-like protein
CELLULAR PROCESSES AND SIGNALING	[U]	Intracellular trafficking, secretion, and vesicular transport	F1N5R4	KOG2069	Golgi transport complex subunit
CELLULAR PROCESSES AND SIGNALING	[U]	Intracellular trafficking, secretion, and vesicular transport	A6H7B1	KOG4056	Translocase of outer mitochondrial membrane complex, subunit TOM20
CELLULAR PROCESSES AND SIGNALING	[U]	Intracellular trafficking, secretion, and vesicular transport	A6QQL9	KOG1761	Signal recognition particle, subunit Srp14
CELLULAR PROCESSES AND SIGNALING	[U]	Intracellular trafficking, secretion, and vesicular transport	A6QR33	KOG2034	Vacuolar sorting protein PEP3/VPS18
CELLULAR PROCESSES AND SIGNALING	[U]	Intracellular trafficking, secretion, and vesicular transport	A1A4L0	KOG2273	Membrane coat complex Retromer, subunit VPS5/SNX1, Sorting nexins, and related PX domain-containing proteins
CELLULAR PROCESSES AND SIGNALING	[U]	Intracellular trafficking, secretion, and vesicular transport	E1BJZ6	KOG2286	Exocyst complex subunit SEC6
CELLULAR PROCESSES AND SIGNALING	[U]	Intracellular trafficking, secretion, and vesicular transport	Q3T0F2	KOG3487	TRAPP 20 K subunit
CELLULAR PROCESSES AND SIGNALING	[U]	Intracellular trafficking, secretion, and vesicular transport	E1BDA1	KOG2320	RAS effector RIN1 (contains VPS domain)
CELLULAR PROCESSES AND SIGNALING	[U]	Intracellular trafficking, secretion, and vesicular transport	A4IF89	KOG2215	Exocyst complex subunit
CELLULAR PROCESSES AND SIGNALING	[U]	Intracellular trafficking, secretion, and vesicular transport	F6QNX4	KOG2667	COPII vesicle protein
CELLULAR PROCESSES AND SIGNALING	[U]	Intracellular trafficking, secretion, and vesicular transport	F1MC71	KOG3745	Exocyst subunit - Sec10p
CELLULAR PROCESSES AND SIGNALING	[U]	Intracellular trafficking, secretion, and vesicular transport	A2VDY3	KOG1656	Protein involved in glucose derepression and pre-vacuolar endosome protein sorting
CELLULAR PROCESSES AND SIGNALING	[U]	Intracellular trafficking, secretion, and vesicular transport	F1MTG7	KOG1953	Targeting complex (TRAPP) subunit
CELLULAR PROCESSES AND SIGNALING	[U]	Intracellular trafficking, secretion, and vesicular transport	Q3MHI2	KOG1222	Kinesin associated protein KAP
CELLULAR PROCESSES AND SIGNALING	[U]	Intracellular trafficking, secretion, and vesicular transport	Q3MHG0	KOG0412	Golgi transport complex COD1 protein
CELLULAR PROCESSES AND SIGNALING	[U]	Intracellular trafficking, secretion, and vesicular transport	Q2TBL9	KOG3369	Transport protein particle (TRAPP) complex subunit
CELLULAR PROCESSES AND SIGNALING	[U]	Intracellular trafficking, secretion, and vesicular transport	F1MY58	KOG1087	Cytosolic sorting protein GGA2/TOM1
CELLULAR PROCESSES AND SIGNALING	[U]	Intracellular trafficking, secretion, and vesicular transport	A3KN15	KOG2066	Vacuolar assembly/sorting protein VPS41
CELLULAR PROCESSES AND SIGNALING	[U]	Intracellular trafficking, secretion, and vesicular transport	F1N6V4	KOG2344	Exocyst component protein and related proteins
CELLULAR PROCESSES AND SIGNALING	[U]	Intracellular trafficking, secretion, and vesicular transport	E1BDW9	KOG2347	Sec5 subunit of exocyst complex
CELLULAR PROCESSES AND SIGNALING	[U]	Intracellular trafficking, secretion, and vesicular transport	F6Q4T4	KOG1955	Ral-GTPase effector RALBP1
CELLULAR PROCESSES AND SIGNALING	[U]	Intracellular trafficking, secretion, and vesicular transport	Q148K5	KOG4186	Peroxisomal biogenesis protein (peroxin)
CELLULAR PROCESSES AND SIGNALING	[UR]	Intracellular trafficking, secretion, and vesicular transport	A5D796	KOG4677	Golgi integral membrane protein
CELLULAR PROCESSES AND SIGNALING	[U]	Intracellular trafficking, secretion, and vesicular transport	A4FUX9	KOG1299	Vacuolar sorting protein VPS45/Stt10 (Sec1 family)
CELLULAR PROCESSES AND SIGNALING	[UT]	Intracellular trafficking, secretion, and vesicular transport	E1BIZ3	KOG4037	Photoreceptor synaptic vesicle protein HRG4/UNC-119
CELLULAR PROCESSES AND SIGNALING	[U]	Intracellular trafficking, secretion, and vesicular transport	Q0V8C2	KOG2286	Exocyst complex subunit SEC6
CELLULAR PROCESSES AND SIGNALING	[U]	Intracellular trafficking, secretion, and vesicular transport	A6QM01	KOG2233	Alpha-N-acetylglucosaminidase
CELLULAR PROCESSES AND SIGNALING	[U]	Intracellular trafficking, secretion, and vesicular transport	Q3SX42	KOG3231	Predicted assembly/vacuolar sorting protein
CELLULAR PROCESSES AND SIGNALING	[U]	Intracellular trafficking, secretion, and vesicular transport	Q3T104	KOG3498	Preprotein translocase, gamma subunit
CELLULAR PROCESSES AND SIGNALING	[U]	Intracellular trafficking, secretion, and vesicular transport	Q17QI1	KOG3368	Transport protein particle (TRAPP) complex subunit
CELLULAR PROCESSES AND SIGNALING	[U]	Intracellular trafficking, secretion, and vesicular transport	E1BJ14	KOG2677	Stoned B synaptic vesicle biogenesis protein
CELLULAR PROCESSES AND SIGNALING	[U]	Intracellular trafficking, secretion, and vesicular transport	E1BEY9	KOG1073	Uncharacterized mRNA-associated protein RAP55
CELLULAR PROCESSES AND SIGNALING	[U]	Intracellular trafficking, secretion, and vesicular transport	Q3T086	KOG3316	Transport protein particle (TRAPP) complex subunit
CELLULAR PROCESSES AND SIGNALING	[U]	Intracellular trafficking, secretion, and vesicular transport	F1MQ89	KOG2307	Low density lipoprotein receptor
CELLULAR PROCESSES AND SIGNALING	[U]	Intracellular trafficking, secretion, and vesicular transport	Q32L78	KOG3316	Transport protein particle (TRAPP) complex subunit
CELLULAR PROCESSES AND SIGNALING	[U]	Intracellular trafficking, secretion, and vesicular transport	Q58DF6	KOG3088	Secretory carrier membrane protein
CELLULAR PROCESSES AND SIGNALING	[U]	Intracellular trafficking, secretion, and vesicular transport	Q32LG5	KOG1725	Protein involved in membrane traffic (YOP1/TB2/DP1/HVA22 family)
CELLULAR PROCESSES AND SIGNALING	[U]	Intracellular trafficking, secretion, and vesicular transport	A5PJR7	KOG3894	SNARE protein Syntaxin 18/UFE1
CELLULAR PROCESSES AND SIGNALING	[U]	Intracellular trafficking, secretion, and vesicular transport	E1B771	KOG0092	GTPase Rab5/YPT51 and related small G protein superfamily GTPases
CELLULAR PROCESSES AND SIGNALING	[U]	Intracellular trafficking, secretion, and vesicular transport	Q2KI36	KOG3342	Signal peptidase I
CELLULAR PROCESSES AND SIGNALING	[U]	Intracellular trafficking, secretion, and vesicular transport	F1N534	KOG2801	Probable Rab-GAPs
CELLULAR PROCESSES AND SIGNALING	[U]	Intracellular trafficking, secretion, and vesicular transport	Q3T161	KOG4310	Synapse-associated protein
CELLULAR PROCESSES AND SIGNALING	[T]	Signal transduction mechanisms	F1MC48	KOG2128	Ras GTPase-activating protein family - IQGAP
CELLULAR PROCESSES AND SIGNALING	[T]	Signal transduction mechanisms	P63243	KOG0279	G protein beta subunit-like protein
CELLULAR PROCESSES AND SIGNALING	[TW]	Signal transduction mechanisms	P53712	KOG1226	Integrin beta subunit (N-terminal portion of extracellular region)
CELLULAR PROCESSES AND SIGNALING	[T]	Signal transduction mechanisms	A5D973	KOG0211	Protein phosphatase 2A regulatory subunit A and related proteins
CELLULAR PROCESSES AND SIGNALING	[T]	Signal transduction mechanisms	E1BHT5	KOG1776	Zn-binding protein Push
CELLULAR PROCESSES AND SIGNALING	[TW]	Signal transduction mechanisms	E1BQ11	KOG1048	Neural adherens junction protein Plakophilin and related Armadillo repeat proteins
CELLULAR PROCESSES AND SIGNALING	[T]	Signal transduction mechanisms	P13135	KOG0037	Ca2+-binding protein, EF-Hand protein superfamily
CELLULAR PROCESSES AND SIGNALING	[T]	Signal transduction mechanisms	F1N6C0	KOG0027	Calmodulin and related proteins (EF-Hand superfamily)
CELLULAR PROCESSES AND SIGNALING	[T]	Signal transduction mechanisms	P19803	KOG3205	Rho GDP-dissociation inhibitor
CELLULAR PROCESSES AND SIGNALING	[TR]	Signal transduction mechanisms	Q3SWW9	KOG0374	Serine/threonine specific protein phosphatase PP1, catalytic subunit
CELLULAR PROCESSES AND SIGNALING	[TU]	Signal transduction mechanisms	A1L528	KOG0084	GTPase Rab1/YPT1, small G protein superfamily, and related GTP-binding proteins
CELLULAR PROCESSES AND SIGNALING	[TZ]	Signal transduction mechanisms	Q8SPJ1	KOG4203	Armadillo/beta-Catenin/plakoglobin
CELLULAR PROCESSES AND SIGNALING	[TU]	Signal transduction mechanisms	Q2HJH2	KOG0084	GTPase Rab1/YPT1, small G protein superfamily, and related GTP-binding proteins
CELLULAR PROCESSES AND SIGNALING	[T]	Signal transduction mechanisms	G3MZE2	KOG0578	p21-activated serine/threonine protein kinase
CELLULAR PROCESSES AND SIGNALING	[TU]	Signal transduction mechanisms	F1N3H1	KOG4223	Reticulocalbin, calumenin, DNA supercoiling factor, and related Ca2+-binding proteins of the CREC family (EF-Hand protein superfamily)
CELLULAR PROCESSES AND SIGNALING	[TZ]	Signal transduction mechanisms	F1N0W1	KOG1924	RhoA GTPase effector DIA/Diaphanous
CELLULAR PROCESSES AND SIGNALING	[TZ]	Signal transduction mechanisms	F1MH07	KOG1700	Regulatory protein MLP and related LIM proteins
CELLULAR PROCESSES AND SIGNALING	[T]	Signal transduction mechanisms	Q17QG2	KOG2265	Nuclear distribution protein NUDC
CELLULAR PROCESSES AND SIGNALING	[TZR]	Signal transduction mechanisms	A8E4L8	KOG1704	FOG: LIM domain
CELLULAR PROCESSES AND SIGNALING	[T]	Signal transduction mechanisms	Q32LC7	KOG0116	RasGAP SH3 binding protein rasputin, contains NTF2 and RRM domains
CELLULAR PROCESSES AND SIGNALING	[T]	Signal transduction mechanisms	P67774	KOG0371	Serine/threonine protein phosphatase 2A, catalytic subunit
CELLULAR PROCESSES AND SIGNALING	[T]	Signal transduction mechanisms	E1BJA2	KOG1346	Programmed cell death 8 (apoptosis-inducing factor)
CELLULAR PROCESSES AND SIGNALING	[T]	Signal transduction mechanisms	E1BGJ0	KOG1215	Low-density lipoprotein receptors containing Ca2+-binding EGF-like domains
CELLULAR PROCESSES AND SIGNALING	[T]	Signal transduction mechanisms	A5PJY9	KOG1327	Copine
CELLULAR PROCESSES AND SIGNALING	[T]	Signal transduction mechanisms	Q0P594	KOG0371	Serine/threonine protein phosphatase 2A, catalytic subunit
CELLULAR PROCESSES AND SIGNALING	[T]	Signal transduction mechanisms	F1MIH9	KOG3774	Uncharacterized conserved protein Lama
CELLULAR PROCESSES AND SIGNALING	[T]	Signal transduction mechanisms	Q28034	KOG2397	Protein kinase C substrate, 80 KD protein, heavy chain
CELLULAR PROCESSES AND SIGNALING	[T]	Signal transduction mechanisms	Q08DQ6	KOG1701	Focal adhesion adaptor protein Paxillin and related LIM proteins
CELLULAR PROCESSES AND SIGNALING	[TU]	Signal transduction mechanisms	A4IF88	KOG4223	Reticulocalbin, calumenin, DNA supercoiling factor, and related Ca2+-binding proteins of the CREC family (EF-Hand protein superfamily)
CELLULAR PROCESSES AND SIGNALING	[TZ]	Signal transduction mechanisms	Q0VCX4	KOG4203	Armadillo/beta-Catenin/plakoglobin
CELLULAR PROCESSES AND SIGNALING	[TUZ]	Signal transduction mechanisms	Q1RMR9	KOG2856	Adaptor protein PACSIN
CELLULAR PROCESSES AND SIGNALING	[TU]	Signal transduction mechanisms	E1BJV0	KOG1954	Endocytosis/signaling protein EHD1
CELLULAR PROCESSES AND SIGNALING	[T]	Signal transduction mechanisms	P00515	KOG1113	cAMP-dependent protein kinase types I and II, regulatory subunit
CELLULAR PROCESSES AND SIGNALING	[T]	Signal transduction mechanisms	P62958	KOG3275	Zinc-binding protein of the histidine triad (HIT) family
CELLULAR PROCESSES AND SIGNALING	[TU]	Signal transduction mechanisms	A7MB23	KOG0251	Clathrin assembly protein AP180 and related proteins, contain ENTH domain
CELLULAR PROCESSES AND SIGNALING	[T]	Signal transduction mechanisms	E1BMD6	KOG1701	Focal adhesion adaptor protein Paxillin and related LIM proteins
CELLULAR PROCESSES AND SIGNALING	[T]	Signal transduction mechanisms	Q9TU03	KOG3205	Rho GDP-dissociation inhibitor
CELLULAR PROCESSES AND SIGNALING	[T]	Signal transduction mechanisms	P04896	KOG0099	G protein subunit Galphas, small G protein superfamily
CELLULAR PROCESSES AND SIGNALING	[TZ]	Signal transduction mechanisms	A1L5A7	KOG1703	Adaptor protein Enigma and related PDZ-LIM proteins
CELLULAR PROCESSES AND SIGNALING	[T]	Signal transduction mechanisms	Q5E9C0	KOG0617	Ras suppressor protein (contains leucine-rich repeats)
CELLULAR PROCESSES AND SIGNALING	[T]	Signal transduction mechanisms	F1MM14	KOG4348	Adaptor protein CMS/SETA
CELLULAR PROCESSES AND SIGNALING	[T]	Signal transduction mechanisms	Q2TA49	KOG4590	Signal transduction protein Enabled, contains WH1 domain
CELLULAR PROCESSES AND SIGNALING	[TU]	Signal transduction mechanisms	A5D7E1	KOG1954	Endocytosis/signaling protein EHD1
CELLULAR PROCESSES AND SIGNALING	[TU]	Signal transduction mechanisms	Q0VCQ9	KOG4223	Reticulocalbin, calumenin, DNA supercoiling factor, and related Ca2+-binding proteins of the CREC family (EF-Hand protein superfamily)
CELLULAR PROCESSES AND SIGNALING	[T]	Signal transduction mechanisms	P04467	KOG0027	Calmodulin and related proteins (EF-Hand superfamily)
CELLULAR PROCESSES AND SIGNALING	[T]	Signal transduction mechanisms	V6F9B4	KOG0211	Protein phosphatase 2A regulatory subunit A and related proteins
CELLULAR PROCESSES AND SIGNALING	[T]	Signal transduction mechanisms	Q3T168	KOG3260	Calcyclin-binding protein CacyBP
CELLULAR PROCESSES AND SIGNALING	[T]	Signal transduction mechanisms	F1MYV9	KOG0582	Ste20-like serine/threonine protein kinase
CELLULAR PROCESSES AND SIGNALING	[T]	Signal transduction mechanisms	Q28021	KOG0612	Rho-associated, coiled-coil containing protein kinase
CELLULAR PROCESSES AND SIGNALING	[T]	Signal transduction mechanisms	E1BEI0	KOG2213	Apoptosis inhibitor 5/fibroblast growth factor 2-interacting factor 2, and related proteins
CELLULAR PROCESSES AND SIGNALING	[TZ]	Signal transduction mechanisms	G3MY19	KOG1703	Adaptor protein Enigma and related PDZ-LIM proteins
CELLULAR PROCESSES AND SIGNALING	[TU]	Signal transduction mechanisms	A6QLS9	KOG0078	GTP-binding protein SEC4, small G protein superfamily, and related Ras family GTP-binding proteins
CELLULAR PROCESSES AND SIGNALING	[T]	Signal transduction mechanisms	Q3SWY2	KOG0195	Integrin-linked kinase
CELLULAR PROCESSES AND SIGNALING	[TU]	Signal transduction mechanisms	P08169	KOG4504	Cation-independent mannose-6-phosphate receptor CI-MPR
CELLULAR PROCESSES AND SIGNALING	[T]	Signal transduction mechanisms	Q0IIA3	KOG0037	Ca2+-binding protein, EF-Hand protein superfamily
CELLULAR PROCESSES AND SIGNALING	[T]	Signal transduction mechanisms	F1MG56	KOG1354	Serine/threonine protein phosphatase 2A, regulatory subunit
CELLULAR PROCESSES AND SIGNALING	[T]	Signal transduction mechanisms	Q3MHP5	KOG1487	GTP-binding protein DRG1 (ODN superfamily)
CELLULAR PROCESSES AND SIGNALING	[T]	Signal transduction mechanisms	Q08DB4	KOG1327	Copine
CELLULAR PROCESSES AND SIGNALING	[T]	Signal transduction mechanisms	P46196	KOG0660	Mitogen-activated protein kinase
CELLULAR PROCESSES AND SIGNALING	[T]	Signal transduction mechanisms	F1MBN2	KOG3580	Tight junction proteins
CELLULAR PROCESSES AND SIGNALING	[TW]	Signal transduction mechanisms	F1MTN1	KOG1226	Integrin beta subunit (N-terminal portion of extracellular region)
CELLULAR PROCESSES AND SIGNALING	[TDK]	Signal transduction mechanisms	N0E640	KOG3092	Casein kinase II, beta subunit
CELLULAR PROCESSES AND SIGNALING	[T]	Signal transduction mechanisms	P79126	KOG0699	Serine/threonine protein phosphatase
CELLULAR PROCESSES AND SIGNALING	[T]	Signal transduction mechanisms	Q862T3	KOG0279	G protein beta subunit-like protein
CELLULAR PROCESSES AND SIGNALING	[T]	Signal transduction mechanisms	P63212	KOG4119	G protein gamma subunit
CELLULAR PROCESSES AND SIGNALING	[T]	Signal transduction mechanisms	Q3T0W4	KOG0531	Protein phosphatase 1, regulatory subunit, and related proteins
CELLULAR PROCESSES AND SIGNALING	[T]	Signal transduction mechanisms	Q0VD16	KOG0581	Mitogen-activated protein kinase kinase (MAP2K)
CELLULAR PROCESSES AND SIGNALING	[T]	Signal transduction mechanisms	F1MFC6	KOG3531	Rho guanine nucleotide exchange factor CDEP
CELLULAR PROCESSES AND SIGNALING	[TU]	Signal transduction mechanisms	Q2KJ47	KOG1954	Endocytosis/signaling protein EHD1
CELLULAR PROCESSES AND SIGNALING	[TZ]	Signal transduction mechanisms	F6RWK1	KOG4406	CDC42 Rho GTPase-activating protein
CELLULAR PROCESSES AND SIGNALING	[TU]	Signal transduction mechanisms	A7MB30	KOG0998	Synaptic vesicle protein EHS-1 and related EH domain proteins
CELLULAR PROCESSES AND SIGNALING	[T]	Signal transduction mechanisms	Q08E52	KOG0578	p21-activated serine/threonine protein kinase
CELLULAR PROCESSES AND SIGNALING	[TU]	Signal transduction mechanisms	A4FV54	KOG0078	GTP-binding protein SEC4, small G protein superfamily, and related Ras family GTP-binding proteins
CELLULAR PROCESSES AND SIGNALING	[T]	Signal transduction mechanisms	E1BCX9	KOG3557	Epidermal growth factor receptor kinase substrate
CELLULAR PROCESSES AND SIGNALING	[T]	Signal transduction mechanisms	P00514	KOG1113	cAMP-dependent protein kinase types I and II, regulatory subunit
CELLULAR PROCESSES AND SIGNALING	[T]	Signal transduction mechanisms	Q1JQB5	KOG1701	Focal adhesion adaptor protein Paxillin and related LIM proteins
CELLULAR PROCESSES AND SIGNALING	[TZ]	Signal transduction mechanisms	G3MWR8	KOG1700	Regulatory protein MLP and related LIM proteins
CELLULAR PROCESSES AND SIGNALING	[T]	Signal transduction mechanisms	E1BG38	KOG3520	Predicted guanine nucleotide exchange factor
CELLULAR PROCESSES AND SIGNALING	[TU]	Signal transduction mechanisms	F1N2J9	KOG0078	GTP-binding protein SEC4, small G protein superfamily, and related Ras family GTP-binding proteins
CELLULAR PROCESSES AND SIGNALING	[T]	Signal transduction mechanisms	E1BNV4	KOG1290	Serine/threonine protein kinase
CELLULAR PROCESSES AND SIGNALING	[T]	Signal transduction mechanisms	A5PK96	KOG3217	Protein tyrosine phosphatase
CELLULAR PROCESSES AND SIGNALING	[T]	Signal transduction mechanisms	A0JN82	KOG4225	Sorbin and SH3 domain-containing protein
CELLULAR PROCESSES AND SIGNALING	[T]	Signal transduction mechanisms	Q0VBZ0	KOG0197	Tyrosine kinases
CELLULAR PROCESSES AND SIGNALING	[T]	Signal transduction mechanisms	Q04173	KOG4500	Rho/Rac GTPase guanine nucleotide exchange factor smgGDS/Vimar
CELLULAR PROCESSES AND SIGNALING	[T]	Signal transduction mechanisms	Q58D56	KOG1486	GTP-binding protein DRG2 (ODN superfamily)
CELLULAR PROCESSES AND SIGNALING	[T]	Signal transduction mechanisms	E1BQ32	KOG4792	Crk family adapters
CELLULAR PROCESSES AND SIGNALING	[T]	Signal transduction mechanisms	F1MJH8	KOG2200	Tumour suppressor protein p122-RhoGAP/DLC1
CELLULAR PROCESSES AND SIGNALING	[T]	Signal transduction mechanisms	A6QNS3	KOG4269	Rac GTPase-activating protein BCR/ABR
CELLULAR PROCESSES AND SIGNALING	[T]	Signal transduction mechanisms	F1MQ96	KOG0695	Serine/threonine protein kinase
CELLULAR PROCESSES AND SIGNALING	[T]	Signal transduction mechanisms	Q17QH2	KOG0581	Mitogen-activated protein kinase kinase (MAP2K)
CELLULAR PROCESSES AND SIGNALING	[T]	Signal transduction mechanisms	Q2KJ17	KOG0116	RasGAP SH3 binding protein rasputin, contains NTF2 and RRM domains
CELLULAR PROCESSES AND SIGNALING	[T]	Signal transduction mechanisms	E1BA29	KOG0085	G protein subunit Galphaq/Galphay, small G protein superfamily
CELLULAR PROCESSES AND SIGNALING	[T]	Signal transduction mechanisms	Q8SQ21	KOG3275	Zinc-binding protein of the histidine triad (HIT) family
CELLULAR PROCESSES AND SIGNALING	[T]	Signal transduction mechanisms	F1MZ69	KOG2077	JNK/SAPK-associated protein-1
CELLULAR PROCESSES AND SIGNALING	[T]	Signal transduction mechanisms	A6QQP4	KOG3776	Plasma membrane glycoprotein CD36 and related membrane receptors
CELLULAR PROCESSES AND SIGNALING	[T]	Signal transduction mechanisms	A7MB26	KOG2591	c-Mpl binding protein, contains La domain
CELLULAR PROCESSES AND SIGNALING	[T]	Signal transduction mechanisms	Q2HJD0	KOG1363	Predicted regulator of the ubiquitin pathway (contains UAS and UBX domains)
CELLULAR PROCESSES AND SIGNALING	[T]	Signal transduction mechanisms	H2XJF0	KOG0579	Ste20-like serine/threonine protein kinase
CELLULAR PROCESSES AND SIGNALING	[T]	Signal transduction mechanisms	F1MYN0	KOG3348	BolA (bacterial stress-induced morphogen)-related protein
CELLULAR PROCESSES AND SIGNALING	[T]	Signal transduction mechanisms	F1N1S8	KOG2085	Serine/threonine protein phosphatase 2A, regulatory subunit
CELLULAR PROCESSES AND SIGNALING	[T]	Signal transduction mechanisms	E1BF95	KOG0698	Serine/threonine protein phosphatase
CELLULAR PROCESSES AND SIGNALING	[T]	Signal transduction mechanisms	Q2HJF7	KOG0033	Ca2+/calmodulin-dependent protein kinase, EF-Hand protein superfamily
CELLULAR PROCESSES AND SIGNALING	[T]	Signal transduction mechanisms	F1MME1	KOG4228	Protein tyrosine phosphatase
CELLULAR PROCESSES AND SIGNALING	[T]	Signal transduction mechanisms	Q17R07	KOG0706	Predicted GTPase-activating protein
CELLULAR PROCESSES AND SIGNALING	[T]	Signal transduction mechanisms	F1N090	KOG2197	Ypt/Rab-specific GTPase-activating protein GYP7 and related proteins
CELLULAR PROCESSES AND SIGNALING	[T]	Signal transduction mechanisms	A6QLR9	KOG0660	Mitogen-activated protein kinase
CELLULAR PROCESSES AND SIGNALING	[T]	Signal transduction mechanisms	A7MB57	KOG0197	Tyrosine kinases
CELLULAR PROCESSES AND SIGNALING	[T]	Signal transduction mechanisms	Q0VCW8	KOG3170	Conserved phosducin-like protein
CELLULAR PROCESSES AND SIGNALING	[T]	Signal transduction mechanisms	A2VE07	KOG0201	Serine/threonine protein kinase
CELLULAR PROCESSES AND SIGNALING	[T]	Signal transduction mechanisms	P67827	KOG1164	Casein kinase (serine/threonine/tyrosine protein kinase)
CELLULAR PROCESSES AND SIGNALING	[T]	Signal transduction mechanisms	G1K218	KOG4258	Insulin/growth factor receptor (contains protein kinase domain)
CELLULAR PROCESSES AND SIGNALING	[T]	Signal transduction mechanisms	F1MTR1	KOG2128	Ras GTPase-activating protein family - IQGAP
CELLULAR PROCESSES AND SIGNALING	[T]	Signal transduction mechanisms	A6QNX4	KOG0616	cAMP-dependent protein kinase catalytic subunit (PKA)
CELLULAR PROCESSES AND SIGNALING	[T]	Signal transduction mechanisms	E1BMU6	KOG2279	Kinase anchor protein AKAP149, contains KH and Tudor RNA-binding domains
CELLULAR PROCESSES AND SIGNALING	[T]	Signal transduction mechanisms	P38409	KOG0085	G protein subunit Galphaq/Galphay, small G protein superfamily
CELLULAR PROCESSES AND SIGNALING	[TU]	Signal transduction mechanisms	F1MWY0	KOG1786	Lysosomal trafficking regulator LYST and related BEACH and WD40 repeat proteins
CELLULAR PROCESSES AND SIGNALING	[T]	Signal transduction mechanisms	E1BHY6	KOG4296	Epithelin/granulin
CELLULAR PROCESSES AND SIGNALING	[T]	Signal transduction mechanisms	G3N016	KOG4792	Crk family adapters
CELLULAR PROCESSES AND SIGNALING	[T]	Signal transduction mechanisms	G5E5T1	KOG3557	Epidermal growth factor receptor kinase substrate
CELLULAR PROCESSES AND SIGNALING	[T]	Signal transduction mechanisms	F1MM23	KOG2607	CDK5 activator-binding protein
CELLULAR PROCESSES AND SIGNALING	[T]	Signal transduction mechanisms	Q0VC82	KOG3939	Selenophosphate synthetase
CELLULAR PROCESSES AND SIGNALING	[TDK]	Signal transduction mechanisms	P20427	KOG0668	Casein kinase II, alpha subunit
CELLULAR PROCESSES AND SIGNALING	[T]	Signal transduction mechanisms	A4IFH7	KOG0984	Mitogen-activated protein kinase (MAPK) kinase MKK3/MKK6
CELLULAR PROCESSES AND SIGNALING	[T]	Signal transduction mechanisms	A1L520	KOG0706	Predicted GTPase-activating protein
CELLULAR PROCESSES AND SIGNALING	[T]	Signal transduction mechanisms	E1B716	KOG3697	Adaptor protein SHC and related proteins
CELLULAR PROCESSES AND SIGNALING	[T]	Signal transduction mechanisms	F1MHX7	KOG2591	c-Mpl binding protein, contains La domain
CELLULAR PROCESSES AND SIGNALING	[T]	Signal transduction mechanisms	E1BIM8	KOG0197	Tyrosine kinases
CELLULAR PROCESSES AND SIGNALING	[T]	Signal transduction mechanisms	Q32KU8	KOG2265	Nuclear distribution protein NUDC
CELLULAR PROCESSES AND SIGNALING	[T]	Signal transduction mechanisms	F1MG92	KOG0700	Protein phosphatase 2C/pyruvate dehydrogenase (lipoamide) phosphatase
CELLULAR PROCESSES AND SIGNALING	[T]	Signal transduction mechanisms	E1BHX7	KOG0169	Phosphoinositide-specific phospholipase C
CELLULAR PROCESSES AND SIGNALING	[T]	Signal transduction mechanisms	A5PJP8	KOG0984	Mitogen-activated protein kinase (MAPK) kinase MKK3/MKK6
CELLULAR PROCESSES AND SIGNALING	[T]	Signal transduction mechanisms	A0JN97	KOG0694	Serine/threonine protein kinase
CELLULAR PROCESSES AND SIGNALING	[T]	Signal transduction mechanisms	Q28156	KOG3689	Cyclic nucleotide phosphodiesterase
CELLULAR PROCESSES AND SIGNALING	[T]	Signal transduction mechanisms	E1B8P9	KOG0660	Mitogen-activated protein kinase
CELLULAR PROCESSES AND SIGNALING	[TZ]	Signal transduction mechanisms	Q3T0C8	KOG1703	Adaptor protein Enigma and related PDZ-LIM proteins
CELLULAR PROCESSES AND SIGNALING	[T]	Signal transduction mechanisms	F1N339	KOG0790	Protein tyrosine phosphatase Corkscrew and related SH2 domain enzymes
CELLULAR PROCESSES AND SIGNALING	[T]	Signal transduction mechanisms	B0JYP1	KOG0694	Serine/threonine protein kinase
CELLULAR PROCESSES AND SIGNALING	[T]	Signal transduction mechanisms	A6H797	KOG3593	Predicted receptor-like serine/threonine kinase
CELLULAR PROCESSES AND SIGNALING	[T]	Signal transduction mechanisms	E1BJ31	KOG0196	Tyrosine kinase, EPH (ephrin) receptor family
CELLULAR PROCESSES AND SIGNALING	[T]	Signal transduction mechanisms	Q3SYS6	KOG0034	Ca2+/calmodulin-dependent protein phosphatase (calcineurin subunit B), EF-Hand superfamily protein
CELLULAR PROCESSES AND SIGNALING	[T]	Signal transduction mechanisms	A4IF79	KOG4348	Adaptor protein CMS/SETA
CELLULAR PROCESSES AND SIGNALING	[T]	Signal transduction mechanisms	F1N3R6	KOG0196	Tyrosine kinase, EPH (ephrin) receptor family
CELLULAR PROCESSES AND SIGNALING	[T]	Signal transduction mechanisms	Q32LM0	KOG3725	SH3 domain protein SH3GLB
CELLULAR PROCESSES AND SIGNALING	[T]	Signal transduction mechanisms	Q28024	KOG4119	G protein gamma subunit
CELLULAR PROCESSES AND SIGNALING	[TZ]	Signal transduction mechanisms	A4FV50	KOG2272	Focal adhesion protein PINCH-1, contains LIM domains
CELLULAR PROCESSES AND SIGNALING	[T]	Signal transduction mechanisms	E1BKP4	KOG4250	TANK binding protein kinase TBK1
CELLULAR PROCESSES AND SIGNALING	[T]	Signal transduction mechanisms	D4QGC1	KOG0197	Tyrosine kinases
CELLULAR PROCESSES AND SIGNALING	[TU]	Signal transduction mechanisms	Q2KJ39	KOG4223	Reticulocalbin, calumenin, DNA supercoiling factor, and related Ca2+-binding proteins of the CREC family (EF-Hand protein superfamily)
CELLULAR PROCESSES AND SIGNALING	[TZ]	Signal transduction mechanisms	E1B718	KOG1923	Rac1 GTPase effector FRL
CELLULAR PROCESSES AND SIGNALING	[T]	Signal transduction mechanisms	E1BA60	KOG4423	GTP-binding protein-like, RAS superfamily
CELLULAR PROCESSES AND SIGNALING	[T]	Signal transduction mechanisms	A7MB69	KOG0032	Ca2+/calmodulin-dependent protein kinase, EF-Hand protein superfamily
CELLULAR PROCESSES AND SIGNALING	[TZ]	Signal transduction mechanisms	E1BIN0	KOG1925	Rac1 GTPase effector FHOS
CELLULAR PROCESSES AND SIGNALING	[TU]	Signal transduction mechanisms	A6QPX8	KOG0078	GTP-binding protein SEC4, small G protein superfamily, and related Ras family GTP-binding proteins
CELLULAR PROCESSES AND SIGNALING	[T]	Signal transduction mechanisms	Q0P5N3	KOG2210	Oxysterol-binding protein
CELLULAR PROCESSES AND SIGNALING	[T]	Signal transduction mechanisms	G3N3B7	KOG4257	Focal adhesion tyrosine kinase FAK, contains FERM domain
CELLULAR PROCESSES AND SIGNALING	[T]	Signal transduction mechanisms	F1MS45	KOG1327	Copine
CELLULAR PROCESSES AND SIGNALING	[T]	Signal transduction mechanisms	F1MFK1	KOG0694	Serine/threonine protein kinase
CELLULAR PROCESSES AND SIGNALING	[T]	Signal transduction mechanisms	Q0IIF0	KOG0698	Serine/threonine protein phosphatase
CELLULAR PROCESSES AND SIGNALING	[T]	Signal transduction mechanisms	A4IF70	KOG4193	G protein-coupled receptors
CELLULAR PROCESSES AND SIGNALING	[T]	Signal transduction mechanisms	Q08DQ9	KOG3971	SAP-90/PSD-95 associated protein-related protein (Vulcan)
CELLULAR PROCESSES AND SIGNALING	[TZ]	Signal transduction mechanisms	E1BHK2	KOG3699	Cytoskeletal protein Adducin
CELLULAR PROCESSES AND SIGNALING	[T]	Signal transduction mechanisms	A5D982	KOG0789	Protein tyrosine phosphatase
CELLULAR PROCESSES AND SIGNALING	[TZ]	Signal transduction mechanisms	Q3MHZ4	KOG1703	Adaptor protein Enigma and related PDZ-LIM proteins
CELLULAR PROCESSES AND SIGNALING	[T]	Signal transduction mechanisms	E1BGX4	KOG3294	WW domain binding protein WBP-2, contains GRAM domain
CELLULAR PROCESSES AND SIGNALING	[TU]	Signal transduction mechanisms	P68210	KOG4076	Regulator of ATP-sensitive K+ channels Alpha-endosulfine/ARPP-19 and related cAMP-regulated phosphoproteins
CELLULAR PROCESSES AND SIGNALING	[T]	Signal transduction mechanisms	Q3T132	KOG4107	MP1 adaptor interacting protein P14
CELLULAR PROCESSES AND SIGNALING	[T]	Signal transduction mechanisms	Q3T0F9	KOG3601	Adaptor protein GRB2, contains SH2 and SH3 domains
CELLULAR PROCESSES AND SIGNALING	[T]	Signal transduction mechanisms	F1MCX5	KOG0604	MAP kinase-activated protein kinase 2
CELLULAR PROCESSES AND SIGNALING	[T]	Signal transduction mechanisms	A4FV55	KOG2085	Serine/threonine protein phosphatase 2A, regulatory subunit
CELLULAR PROCESSES AND SIGNALING	[T]	Signal transduction mechanisms	F1MHR4	KOG0229	Phosphatidylinositol-4-phosphate 5-kinase
CELLULAR PROCESSES AND SIGNALING	[T]	Signal transduction mechanisms	Q1LZ81	KOG0037	Ca2+-binding protein, EF-Hand protein superfamily
CELLULAR PROCESSES AND SIGNALING	[T]	Signal transduction mechanisms	A6QQN2	KOG0789	Protein tyrosine phosphatase
CELLULAR PROCESSES AND SIGNALING	[T]	Signal transduction mechanisms	P63099	KOG0034	Ca2+/calmodulin-dependent protein phosphatase (calcineurin subunit B), EF-Hand superfamily protein
CELLULAR PROCESSES AND SIGNALING	[T]	Signal transduction mechanisms	E1B8N9	KOG0192	Tyrosine kinase specific for activated (GTP-bound) p21cdc42Hs
CELLULAR PROCESSES AND SIGNALING	[TO]	Signal transduction mechanisms	F1N0N7	KOG2606	OTU (ovarian tumor)-like cysteine protease
CELLULAR PROCESSES AND SIGNALING	[T]	Signal transduction mechanisms	E1BAI0	KOG4252	GTP-binding protein
CELLULAR PROCESSES AND SIGNALING	[T]	Signal transduction mechanisms	E1BP72	KOG0612	Rho-associated, coiled-coil containing protein kinase
CELLULAR PROCESSES AND SIGNALING	[T]	Signal transduction mechanisms	F1N196	KOG2197	Ypt/Rab-specific GTPase-activating protein GYP7 and related proteins
CELLULAR PROCESSES AND SIGNALING	[T]	Signal transduction mechanisms	G5E5X0	KOG1701	Focal adhesion adaptor protein Paxillin and related LIM proteins
CELLULAR PROCESSES AND SIGNALING	[T]	Signal transduction mechanisms	G3MX89	KOG0192	Tyrosine kinase specific for activated (GTP-bound) p21cdc42Hs
CELLULAR PROCESSES AND SIGNALING	[T]	Signal transduction mechanisms	Q5E9J8	KOG4464	Signaling protein RIC-8/synembryn (regulates neurotransmitter secretion)
CELLULAR PROCESSES AND SIGNALING	[T]	Signal transduction mechanisms	A6H7F3	KOG4728	Anti-apoptotic Bcl-2 family proteins, prevent opening of mitochondrial porin channel
CELLULAR PROCESSES AND SIGNALING	[T]	Signal transduction mechanisms	F1MB21	KOG0689	Guanine nucleotide exchange factor for Rho and Rac GTPases
CELLULAR PROCESSES AND SIGNALING	[TZ]	Signal transduction mechanisms	F1MI97	KOG1044	Actin-binding LIM Zn-finger protein Limatin involved in axon guidance
CELLULAR PROCESSES AND SIGNALING	[T]	Signal transduction mechanisms	Q2KIK6	KOG2199	Signal transducing adaptor protein STAM/STAM2
CELLULAR PROCESSES AND SIGNALING	[TW]	Signal transduction mechanisms	A4IF71	KOG1048	Neural adherens junction protein Plakophilin and related Armadillo repeat proteins
CELLULAR PROCESSES AND SIGNALING	[T]	Signal transduction mechanisms	Q08DK5	KOG3725	SH3 domain protein SH3GLB
CELLULAR PROCESSES AND SIGNALING	[TZ]	Signal transduction mechanisms	H9GW33	KOG1700	Regulatory protein MLP and related LIM proteins
CELLULAR PROCESSES AND SIGNALING	[T]	Signal transduction mechanisms	O62829	KOG0697	Protein phosphatase 1B (formerly 2C)
CELLULAR PROCESSES AND SIGNALING	[T]	Signal transduction mechanisms	A4FUY8	KOG2498	IK cytokine down-regulator of HLA class II
CELLULAR PROCESSES AND SIGNALING	[T]	Signal transduction mechanisms	A0JN96	KOG0201	Serine/threonine protein kinase
CELLULAR PROCESSES AND SIGNALING	[TZ]	Signal transduction mechanisms	A7MB24	KOG2546	Abl interactor ABI-1, contains SH3 domain
CELLULAR PROCESSES AND SIGNALING	[T]	Signal transduction mechanisms	E1B946	KOG2128	Ras GTPase-activating protein family - IQGAP
CELLULAR PROCESSES AND SIGNALING	[T]	Signal transduction mechanisms	A5D7S6	KOG0037	Ca2+-binding protein, EF-Hand protein superfamily
CELLULAR PROCESSES AND SIGNALING	[T]	Signal transduction mechanisms	F1N214	KOG4590	Signal transduction protein Enabled, contains WH1 domain
CELLULAR PROCESSES AND SIGNALING	[T]	Signal transduction mechanisms	E1BPM7	KOG3751	Growth factor receptor-bound proteins (GRB7, GRB10, GRB14)
CELLULAR PROCESSES AND SIGNALING	[T]	Signal transduction mechanisms	A2VDU3	KOG0192	Tyrosine kinase specific for activated (GTP-bound) p21cdc42Hs
CELLULAR PROCESSES AND SIGNALING	[TU]	Signal transduction mechanisms	A6H7H8	KOG1028	Ca2+-dependent phospholipid-binding protein Synaptotagmin, required for synaptic vesicle and secretory granule exocytosis
CELLULAR PROCESSES AND SIGNALING	[T]	Signal transduction mechanisms	Q2TA08	KOG4361	BCL2-associated athanogene-like proteins and related BAG family chaperone regulators
CELLULAR PROCESSES AND SIGNALING	[T]	Signal transduction mechanisms	Q0VC49	KOG1164	Casein kinase (serine/threonine/tyrosine protein kinase)
CELLULAR PROCESSES AND SIGNALING	[T]	Signal transduction mechanisms	F1MF50	KOG0612	Rho-associated, coiled-coil containing protein kinase
CELLULAR PROCESSES AND SIGNALING	[T]	Signal transduction mechanisms	A5PJR2	KOG4728	Anti-apoptotic Bcl-2 family proteins, prevent opening of mitochondrial porin channel
CELLULAR PROCESSES AND SIGNALING	[T]	Signal transduction mechanisms	A6QPR3	KOG4225	Sorbin and SH3 domain-containing protein
CELLULAR PROCESSES AND SIGNALING	[T]	Signal transduction mechanisms	E1B9S7	KOG4345	NF-kappa B regulator AP20/Cezanne
CELLULAR PROCESSES AND SIGNALING	[T]	Signal transduction mechanisms	Q58CS5	KOG4424	Predicted Rho/Rac guanine nucleotide exchange factor/faciogenital dysplasia protein 3
CELLULAR PROCESSES AND SIGNALING	[TU]	Signal transduction mechanisms	Q08DA0	KOG0084	GTPase Rab1/YPT1, small G protein superfamily, and related GTP-binding proteins
CELLULAR PROCESSES AND SIGNALING	[T]	Signal transduction mechanisms	E1BIS8	KOG0587	Traf2- and Nck-interacting kinase and related germinal center kinase (GCK) family protein kinases
CELLULAR PROCESSES AND SIGNALING	[TW]	Signal transduction mechanisms	E1BPV1	KOG1048	Neural adherens junction protein Plakophilin and related Armadillo repeat proteins
CELLULAR PROCESSES AND SIGNALING	[TO]	Signal transduction mechanisms	F1MT12	KOG2657	Transmembrane glycoprotein nicastrin
CELLULAR PROCESSES AND SIGNALING	[T]	Signal transduction mechanisms	Q0P5F7	KOG0229	Phosphatidylinositol-4-phosphate 5-kinase
CELLULAR PROCESSES AND SIGNALING	[TU]	Signal transduction mechanisms	E1BJQ7	KOG3938	RGS-GAIP interacting protein GIPC, contains PDZ domain
CELLULAR PROCESSES AND SIGNALING	[T]	Signal transduction mechanisms	Q3SZK3	KOG1630	Growth hormone-induced protein and related proteins
CELLULAR PROCESSES AND SIGNALING	[T]	Signal transduction mechanisms	A4IFK6	KOG3876	Arfaptin and related proteins
CELLULAR PROCESSES AND SIGNALING	[T]	Signal transduction mechanisms	Q58DH7	KOG4143	Sigma receptor and C-8 sterol isomerase
CELLULAR PROCESSES AND SIGNALING	[T]	Signal transduction mechanisms	B0JYK4	KOG1113	cAMP-dependent protein kinase types I and II, regulatory subunit
CELLULAR PROCESSES AND SIGNALING	[T]	Signal transduction mechanisms	Q24K01	KOG2265	Nuclear distribution protein NUDC
CELLULAR PROCESSES AND SIGNALING	[T]	Signal transduction mechanisms	E1BL56	KOG4270	GTPase-activator protein
CELLULAR PROCESSES AND SIGNALING	[T]	Signal transduction mechanisms	F6R352	KOG4381	RUN domain-containing protein
CELLULAR PROCESSES AND SIGNALING	[T]	Signal transduction mechanisms	O18824	KOG3776	Plasma membrane glycoprotein CD36 and related membrane receptors
CELLULAR PROCESSES AND SIGNALING	[T]	Signal transduction mechanisms	F1N458	KOG4270	GTPase-activator protein
CELLULAR PROCESSES AND SIGNALING	[T]	Signal transduction mechanisms	G3N3D6	KOG0169	Phosphoinositide-specific phospholipase C
CELLULAR PROCESSES AND SIGNALING	[T]	Signal transduction mechanisms	F1N2G5	KOG3523	Putative guanine nucleotide exchange factor TIM
CELLULAR PROCESSES AND SIGNALING	[TZ]	Signal transduction mechanisms	G5E5C0	KOG1922	Rho GTPase effector BNI1 and related formins
CELLULAR PROCESSES AND SIGNALING	[T]	Signal transduction mechanisms	Q95KV0	KOG4250	TANK binding protein kinase TBK1
CELLULAR PROCESSES AND SIGNALING	[T]	Signal transduction mechanisms	F1N3L7	KOG1997	PH domain-containing protein
CELLULAR PROCESSES AND SIGNALING	[T]	Signal transduction mechanisms	Q3SZK6	KOG0192	Tyrosine kinase specific for activated (GTP-bound) p21cdc42Hs
CELLULAR PROCESSES AND SIGNALING	[TU]	Signal transduction mechanisms	A5D7I1	KOG0998	Synaptic vesicle protein EHS-1 and related EH domain proteins
CELLULAR PROCESSES AND SIGNALING	[T]	Signal transduction mechanisms	E1BPM0	KOG2059	Ras GTPase-activating protein
CELLULAR PROCESSES AND SIGNALING	[TU]	Signal transduction mechanisms	A5PJQ9	KOG0906	Phosphatidylinositol 3-kinase VPS34, involved in signal transduction
CELLULAR PROCESSES AND SIGNALING	[T]	Signal transduction mechanisms	B3FXL6	KOG1187	Serine/threonine protein kinase
CELLULAR PROCESSES AND SIGNALING	[T]	Signal transduction mechanisms	F1MR07	KOG1157	Predicted guanosine polyphosphate pyrophosphohydrolase/synthase
CELLULAR PROCESSES AND SIGNALING	[T]	Signal transduction mechanisms	E1BBD2	KOG2996	Rho guanine nucleotide exchange factor VAV3
CELLULAR PROCESSES AND SIGNALING	[T]	Signal transduction mechanisms	Q08DQ1	KOG0032	Ca2+/calmodulin-dependent protein kinase, EF-Hand protein superfamily
CELLULAR PROCESSES AND SIGNALING	[T]	Signal transduction mechanisms	E1BPU0	KOG0192	Tyrosine kinase specific for activated (GTP-bound) p21cdc42Hs
CELLULAR PROCESSES AND SIGNALING	[T]	Signal transduction mechanisms	A6QQX0	KOG0192	Tyrosine kinase specific for activated (GTP-bound) p21cdc42Hs
CELLULAR PROCESSES AND SIGNALING	[T]	Signal transduction mechanisms	A6QLN8	KOG2137	Protein kinase
CELLULAR PROCESSES AND SIGNALING	[T]	Signal transduction mechanisms	Q2KHW7	KOG3589	G protein signaling regulators
CELLULAR PROCESSES AND SIGNALING	[T]	Signal transduction mechanisms	Q08DY5	KOG1266	Protein kinase
CELLULAR PROCESSES AND SIGNALING	[TZ]	Signal transduction mechanisms	E1BMN2	KOG1924	RhoA GTPase effector DIA/Diaphanous
CELLULAR PROCESSES AND SIGNALING	[T]	Signal transduction mechanisms	Q05KJ0	KOG4728	Anti-apoptotic Bcl-2 family proteins, prevent opening of mitochondrial porin channel
CELLULAR PROCESSES AND SIGNALING	[T]	Signal transduction mechanisms	E1BI41	KOG0818	GTPase-activating proteins of the GIT family
CELLULAR PROCESSES AND SIGNALING	[TUZ]	Signal transduction mechanisms	F1MI54	KOG0704	ADP-ribosylation factor GTPase activator
CELLULAR PROCESSES AND SIGNALING	[T]	Signal transduction mechanisms	Q17QN6	KOG0609	Calcium/calmodulin-dependent serine protein kinase/membrane-associated guanylate kinase
CELLULAR PROCESSES AND SIGNALING	[T]	Signal transduction mechanisms	A6QL75	KOG2836	Protein tyrosine phosphatase IVA1
CELLULAR PROCESSES AND SIGNALING	[TA]	Signal transduction mechanisms	F1MIW9	KOG1902	Putative signal transduction protein involved in RNA splicing
CELLULAR PROCESSES AND SIGNALING	[T]	Signal transduction mechanisms	F1MSS9	KOG4361	BCL2-associated athanogene-like proteins and related BAG family chaperone regulators
CELLULAR PROCESSES AND SIGNALING	[T]	Signal transduction mechanisms	A6QP46	KOG2830	Protein phosphatase 2A-associated protein
CELLULAR PROCESSES AND SIGNALING	[T]	Signal transduction mechanisms	G3N266	KOG1130	Predicted G-alpha GTPase interaction protein, contains GoLoco domain
CELLULAR PROCESSES AND SIGNALING	[TK]	Signal transduction mechanisms	E1BE92	KOG3701	TGFbeta receptor signaling protein SMAD and related proteins
CELLULAR PROCESSES AND SIGNALING	[T]	Signal transduction mechanisms	Q05KI7	KOG4728	Anti-apoptotic Bcl-2 family proteins, prevent opening of mitochondrial porin channel
CELLULAR PROCESSES AND SIGNALING	[T]	Signal transduction mechanisms	E1BK77	KOG1997	PH domain-containing protein
CELLULAR PROCESSES AND SIGNALING	[T]	Signal transduction mechanisms	A4FV68	KOG2085	Serine/threonine protein phosphatase 2A, regulatory subunit
CELLULAR PROCESSES AND SIGNALING	[T]	Signal transduction mechanisms	Q3T138	KOG2313	Stress-induced protein UVI31+
CELLULAR PROCESSES AND SIGNALING	[T]	Signal transduction mechanisms	A6QQK2	KOG0698	Serine/threonine protein phosphatase
CELLULAR PROCESSES AND SIGNALING	[T]	Signal transduction mechanisms	F1N032	KOG2127	Calmodulin-binding protein CRAG, contains DENN domain
CELLULAR PROCESSES AND SIGNALING	[T]	Signal transduction mechanisms	F1MQH0	KOG2999	Regulator of Rac1, required for phagocytosis and cell migration
CELLULAR PROCESSES AND SIGNALING	[TZ]	Signal transduction mechanisms	F1MHU2	KOG1117	Rho- and Arf-GTPase activating protein ARAP3
CELLULAR PROCESSES AND SIGNALING	[TZ]	Signal transduction mechanisms	B0JYR3	KOG3671	Actin regulatory protein (Wiskott-Aldrich syndrome protein)
CELLULAR PROCESSES AND SIGNALING	[TK]	Signal transduction mechanisms	B0JYL0	KOG3701	TGFbeta receptor signaling protein SMAD and related proteins
CELLULAR PROCESSES AND SIGNALING	[T]	Signal transduction mechanisms	E1BIQ8	KOG0609	Calcium/calmodulin-dependent serine protein kinase/membrane-associated guanylate kinase
CELLULAR PROCESSES AND SIGNALING	[T]	Signal transduction mechanisms	E1BN31	KOG4688	Putative beta-catenin-Tcf/Lef signaling pathway component DRCTNNB1A
CELLULAR PROCESSES AND SIGNALING	[T]	Signal transduction mechanisms	Q08DL9	KOG2199	Signal transducing adaptor protein STAM/STAM2
CELLULAR PROCESSES AND SIGNALING	[T]	Signal transduction mechanisms	F1MUI1	KOG2279	Kinase anchor protein AKAP149, contains KH and Tudor RNA-binding domains
CELLULAR PROCESSES AND SIGNALING	[T]	Signal transduction mechanisms	A6QLW1	KOG1240	Protein kinase containing WD40 repeats
CELLULAR PROCESSES AND SIGNALING	[T]	Signal transduction mechanisms	F1MWL1	KOG0789	Protein tyrosine phosphatase
CELLULAR PROCESSES AND SIGNALING	[T]	Signal transduction mechanisms	Q2KJ53	KOG3853	Inositol monophosphatase
CELLULAR PROCESSES AND SIGNALING	[T]	Signal transduction mechanisms	F1MCQ7	KOG1025	Epidermal growth factor receptor EGFR and related tyrosine kinases
CELLULAR PROCESSES AND SIGNALING	[T]	Signal transduction mechanisms	F1MBG6	KOG0818	GTPase-activating proteins of the GIT family
CELLULAR PROCESSES AND SIGNALING	[T]	Signal transduction mechanisms	E1BC89	KOG2210	Oxysterol-binding protein
CELLULAR PROCESSES AND SIGNALING	[T]	Signal transduction mechanisms	A6H7I6	KOG3575	FOG: Hormone receptors
CELLULAR PROCESSES AND SIGNALING	[T]	Signal transduction mechanisms	E1BJC1	KOG2210	Oxysterol-binding protein
CELLULAR PROCESSES AND SIGNALING	[T]	Signal transduction mechanisms	E1BKA8	KOG0192	Tyrosine kinase specific for activated (GTP-bound) p21cdc42Hs
CELLULAR PROCESSES AND SIGNALING	[T]	Signal transduction mechanisms	E1BJH5	KOG0576	Mitogen-activated protein kinase kinase kinase kinase (MAP4K), germinal center kinase family
CELLULAR PROCESSES AND SIGNALING	[T]	Signal transduction mechanisms	Q1LZB2	KOG4226	Adaptor protein NCK/Dock, contains SH2 and SH3 domains
CELLULAR PROCESSES AND SIGNALING	[T]	Signal transduction mechanisms	P10895	KOG0169	Phosphoinositide-specific phospholipase C
CELLULAR PROCESSES AND SIGNALING	[TU]	Signal transduction mechanisms	Q0V8S0	KOG1818	Membrane trafficking and cell signaling protein HRS, contains VHS and FYVE domains
CELLULAR PROCESSES AND SIGNALING	[T]	Signal transduction mechanisms	F1MH24	KOG1989	ARK protein kinase family
CELLULAR PROCESSES AND SIGNALING	[T]	Signal transduction mechanisms	F1N588	KOG3873	Sphingomyelinase family protein
CELLULAR PROCESSES AND SIGNALING	[T]	Signal transduction mechanisms	Q9XT97	KOG2736	Presenilin
CELLULAR PROCESSES AND SIGNALING	[T]	Signal transduction mechanisms	E1BEL5	KOG4603	TBP-1 interacting protein
CELLULAR PROCESSES AND SIGNALING	[TUZ]	Signal transduction mechanisms	E1BK71	KOG2856	Adaptor protein PACSIN
CELLULAR PROCESSES AND SIGNALING	[T]	Signal transduction mechanisms	Q2KI72	KOG0665	Jun-N-terminal kinase (JNK)
CELLULAR PROCESSES AND SIGNALING	[T]	Signal transduction mechanisms	A4IFD1	KOG0403	Neoplastic transformation suppressor Pdcd4/MA-3, contains MA3 domain
CELLULAR PROCESSES AND SIGNALING	[TZ]	Signal transduction mechanisms	E1BP85	KOG4203	Armadillo/beta-Catenin/plakoglobin
CELLULAR PROCESSES AND SIGNALING	[TU]	Signal transduction mechanisms	Q28055	KOG4076	Regulator of ATP-sensitive K+ channels Alpha-endosulfine/ARPP-19 and related cAMP-regulated phosphoproteins
CELLULAR PROCESSES AND SIGNALING	[T]	Signal transduction mechanisms	F1MS35	KOG0702	Predicted GTPase-activating protein
CELLULAR PROCESSES AND SIGNALING	[T]	Signal transduction mechanisms	F1MQ43	KOG1997	PH domain-containing protein
CELLULAR PROCESSES AND SIGNALING	[TU]	Signal transduction mechanisms	Q2HJ64	KOG1818	Membrane trafficking and cell signaling protein HRS, contains VHS and FYVE domains
CELLULAR PROCESSES AND SIGNALING	[T]	Signal transduction mechanisms	E1BM45	KOG2124	Glycosylphosphatidylinositol anchor synthesis protein
CELLULAR PROCESSES AND SIGNALING	[T]	Signal transduction mechanisms	F1MM04	KOG0791	Protein tyrosine phosphatase, contains fn3 domain
CELLULAR PROCESSES AND SIGNALING	[T]	Signal transduction mechanisms	Q29RJ1	KOG2839	Diadenosine and diphosphoinositol polyphosphate phosphohydrolase
CELLULAR PROCESSES AND SIGNALING	[T]	Signal transduction mechanisms	A6QLS3	KOG4743	Cyclin-dependent kinase inhibitor
CELLULAR PROCESSES AND SIGNALING	[T]	Signal transduction mechanisms	F1N3T0	KOG4645	MAPKKK (MAP kinase kinase kinase) SSK2 and related serine/threonine protein kinases
CELLULAR PROCESSES AND SIGNALING	[TD]	Signal transduction mechanisms	Q58CN7	KOG4713	Cyclin-dependent kinase 2-associated protein
CELLULAR PROCESSES AND SIGNALING	[T]	Signal transduction mechanisms	G5E5G3	KOG3886	GTP-binding protein
CELLULAR PROCESSES AND SIGNALING	[T]	Signal transduction mechanisms	G3N0M5	KOG3753	Circadian clock protein period
CELLULAR PROCESSES AND SIGNALING	[T]	Signal transduction mechanisms	F1MG95	KOG2064	Poly(ADP-ribose) glycohydrolase
CELLULAR PROCESSES AND SIGNALING	[T]	Signal transduction mechanisms	Q0VD41	KOG1453	Chimaerin and related Rho GTPase activating proteins
CELLULAR PROCESSES AND SIGNALING	[T]	Signal transduction mechanisms	E1BPZ8	KOG2126	Glycosylphosphatidylinositol anchor synthesis protein
CELLULAR PROCESSES AND SIGNALING	[T]	Signal transduction mechanisms	Q17QR2	KOG2880	SMAD6 interacting protein AMSH, contains JAB/MPN/Mov34 domain
CELLULAR PROCESSES AND SIGNALING	[T]	Signal transduction mechanisms	A0JNQ0	KOG0027	Calmodulin and related proteins (EF-Hand superfamily)
CELLULAR PROCESSES AND SIGNALING	[TW]	Signal transduction mechanisms	P80747	KOG1226	Integrin beta subunit (N-terminal portion of extracellular region)
CELLULAR PROCESSES AND SIGNALING	[T]	Signal transduction mechanisms	E1BA05	KOG2210	Oxysterol-binding protein
CELLULAR PROCESSES AND SIGNALING	[T]	Signal transduction mechanisms	G3X696	KOG0579	Ste20-like serine/threonine protein kinase
CELLULAR PROCESSES AND SIGNALING	[T]	Signal transduction mechanisms	F1MXV4	KOG3686	Rap1-GTPase-activating protein (Rap1GAP)
CELLULAR PROCESSES AND SIGNALING	[TBLD]	Signal transduction mechanisms	E1BKJ5	KOG0889	Histone acetyltransferase SAGA, TRRAP/TRA1 component, PI-3 kinase superfamily
CELLULAR PROCESSES AND SIGNALING	[TZ]	Signal transduction mechanisms	F1MFD1	KOG1703	Adaptor protein Enigma and related PDZ-LIM proteins
CELLULAR PROCESSES AND SIGNALING	[T]	Signal transduction mechanisms	F1MGY2	KOG3751	Growth factor receptor-bound proteins (GRB7, GRB10, GRB14)
CELLULAR PROCESSES AND SIGNALING	[T]	Signal transduction mechanisms	P18341	KOG3900	Transforming growth factor beta, bone morphogenetic protein and related proteins
CELLULAR PROCESSES AND SIGNALING	[TR]	Signal transduction mechanisms	A2VDS3	KOG4561	Uncharacterized conserved protein, contains TBC domain
CELLULAR PROCESSES AND SIGNALING	[TV]	Signal transduction mechanisms	Q9GKI7	KOG1739	Serine/threonine protein kinase GPBP
CELLULAR PROCESSES AND SIGNALING	[T]	Signal transduction mechanisms	E1BI01	KOG0581	Mitogen-activated protein kinase kinase (MAP2K)
CELLULAR PROCESSES AND SIGNALING	[T]	Signal transduction mechanisms	E1BHE1	KOG0577	Serine/threonine protein kinase
CELLULAR PROCESSES AND SIGNALING	[TW]	Signal transduction mechanisms	Q9TR42	KOG1226	Integrin beta subunit (N-terminal portion of extracellular region)
CELLULAR PROCESSES AND SIGNALING	[T]	Signal transduction mechanisms	G3MWS1	KOG4363	Putative growth response protein
CELLULAR PROCESSES AND SIGNALING	[T]	Signal transduction mechanisms	F1MH45	KOG0612	Rho-associated, coiled-coil containing protein kinase
CELLULAR PROCESSES AND SIGNALING	[T]	Signal transduction mechanisms	Q3SX05	KOG3941	Intermediate in Toll signal transduction pathway (ECSIT)
CELLULAR PROCESSES AND SIGNALING	[T]	Signal transduction mechanisms	F1MSL0	KOG0199	ACK and related non-receptor tyrosine kinases
CELLULAR PROCESSES AND SIGNALING	[TBLD]	Signal transduction mechanisms	E1BEI6	KOG0892	Protein kinase ATM/Tel1, involved in telomere length regulation and DNA repair
CELLULAR PROCESSES AND SIGNALING	[T]	Signal transduction mechanisms	Q5EA95	KOG0972	Huntingtin interacting protein 1 (Hip1) interactor Hippi
CELLULAR PROCESSES AND SIGNALING	[T]	Signal transduction mechanisms	E1B7F6	KOG3610	Plexins (functional semaphorin receptors)
CELLULAR PROCESSES AND SIGNALING	[T]	Signal transduction mechanisms	F1MDL4	KOG0193	Serine/threonine protein kinase RAF
CELLULAR PROCESSES AND SIGNALING	[T]	Signal transduction mechanisms	Q28037	KOG3575	FOG: Hormone receptors
CELLULAR PROCESSES AND SIGNALING	[T]	Signal transduction mechanisms	E1BDN7	KOG1217	Fibrillins and related proteins containing Ca2+-binding EGF-like domains
METABOLISM	[G]	Carbohydrate transport and metabolism	Q3ZC87	KOG2323	Pyruvate kinase
METABOLISM	[G]	Carbohydrate transport and metabolism	A7Z014	KOG0523	Transketolase
METABOLISM	[G]	Carbohydrate transport and metabolism	F1MB08	KOG2670	Enolase
METABOLISM	[G]	Carbohydrate transport and metabolism	P10096	KOG0657	Glyceraldehyde 3-phosphate dehydrogenase
METABOLISM	[G]	Carbohydrate transport and metabolism	Q3T0P6	KOG1367	3-phosphoglycerate kinase
METABOLISM	[G]	Carbohydrate transport and metabolism	Q5E956	KOG1643	Triosephosphate isomerase
METABOLISM	[G]	Carbohydrate transport and metabolism	A6QLL8	KOG1557	Fructose-biphosphate aldolase
METABOLISM	[G]	Carbohydrate transport and metabolism	Q3ZCI4	KOG2653	6-phosphogluconate dehydrogenase
METABOLISM	[G]	Carbohydrate transport and metabolism	Q3SZ62	KOG0235	Phosphoglycerate mutase
METABOLISM	[G]	Carbohydrate transport and metabolism	F1MZV1	KOG1369	Hexokinase
METABOLISM	[GT]	Carbohydrate transport and metabolism	P12378	KOG2666	UDP-glucose/GDP-mannose dehydrogenase
METABOLISM	[G]	Carbohydrate transport and metabolism	Q0VCM4	KOG2099	Glycogen phosphorylase
METABOLISM	[GMO]	Carbohydrate transport and metabolism	F1N6Y1	KOG1066	Glucosidase II catalytic (alpha) subunit and related enzymes, glycosyl hydrolase family 31
METABOLISM	[G]	Carbohydrate transport and metabolism	Q862S2	KOG0657	Glyceraldehyde 3-phosphate dehydrogenase
METABOLISM	[G]	Carbohydrate transport and metabolism	A1A4J1	KOG2440	Pyrophosphate-dependent phosphofructo-1-kinase
METABOLISM	[G]	Carbohydrate transport and metabolism	E1BCW3	KOG2440	Pyrophosphate-dependent phosphofructo-1-kinase
METABOLISM	[G]	Carbohydrate transport and metabolism	Q3ZC09	KOG2670	Enolase
METABOLISM	[G]	Carbohydrate transport and metabolism	Q3ZBD7	KOG2446	Glucose-6-phosphate isomerase
METABOLISM	[G]	Carbohydrate transport and metabolism	G5E5C8	KOG2772	Transaldolase
METABOLISM	[G]	Carbohydrate transport and metabolism	E1BME6	KOG1369	Hexokinase
METABOLISM	[G]	Carbohydrate transport and metabolism	Q148N0	KOG0450	2-oxoglutarate dehydrogenase, E1 subunit
METABOLISM	[G]	Carbohydrate transport and metabolism	A6QQ11	KOG1220	Phosphoglucomutase/phosphomannomutase
METABOLISM	[G]	Carbohydrate transport and metabolism	F1MMK2	KOG0563	Glucose-6-phosphate 1-dehydrogenase
METABOLISM	[G]	Carbohydrate transport and metabolism	F1MIM3	KOG1369	Hexokinase
METABOLISM	[G]	Carbohydrate transport and metabolism	A4FV08	KOG3148	Glucosamine-6-phosphate isomerase
METABOLISM	[G]	Carbohydrate transport and metabolism	A6H768	KOG0631	Galactokinase
METABOLISM	[G]	Carbohydrate transport and metabolism	Q5EA79	KOG1604	Predicted mutarotase
METABOLISM	[G]	Carbohydrate transport and metabolism	Q3ZBY4	KOG1557	Fructose-biphosphate aldolase
METABOLISM	[G]	Carbohydrate transport and metabolism	Q07130	KOG2638	UDP-glucose pyrophosphorylase
METABOLISM	[G]	Carbohydrate transport and metabolism	E1B9R3	KOG1879	UDP-glucose:glycoprotein glucosyltransferase
METABOLISM	[G]	Carbohydrate transport and metabolism	Q1RMM9	KOG2366	Alpha-D-galactosidase (melibiase)
METABOLISM	[G]	Carbohydrate transport and metabolism	A6QPB5	KOG0625	Phosphoglucomutase
METABOLISM	[G]	Carbohydrate transport and metabolism	F1MM83	KOG3147	6-phosphogluconolactonase - like protein
METABOLISM	[G]	Carbohydrate transport and metabolism	F1N1D5	KOG2566	Beta-glucocerebrosidase
METABOLISM	[G]	Carbohydrate transport and metabolism	Q17QL1	KOG3148	Glucosamine-6-phosphate isomerase
METABOLISM	[G]	Carbohydrate transport and metabolism	Q58DC0	KOG1378	Purple acid phosphatase
METABOLISM	[G]	Carbohydrate transport and metabolism	A7MBI6	KOG2943	Predicted glyoxalase
METABOLISM	[G]	Carbohydrate transport and metabolism	A5D7U5	KOG0496	Beta-galactosidase
METABOLISM	[G]	Carbohydrate transport and metabolism	Q2KJE5	KOG0657	Glyceraldehyde 3-phosphate dehydrogenase
METABOLISM	[G]	Carbohydrate transport and metabolism	Q08DL0	KOG0471	Alpha-amylase
METABOLISM	[GT]	Carbohydrate transport and metabolism	A6H772	KOG0372	Serine/threonine specific protein phosphatase involved in glycogen accumulation, PP2A-related
METABOLISM	[G]	Carbohydrate transport and metabolism	F1N7T2	KOG1959	Glycosyl hydrolase, family 38 - alpha-mannosidase
METABOLISM	[G]	Carbohydrate transport and metabolism	F1N468	KOG2854	Possible pfkB family carbohydrate kinase
METABOLISM	[G]	Carbohydrate transport and metabolism	A0JN77	KOG2426	Dihydroxyacetone kinase/glycerone kinase
METABOLISM	[G]	Carbohydrate transport and metabolism	F1MXZ0	KOG3731	Sulfatases
METABOLISM	[GR]	Carbohydrate transport and metabolism	A2VE47	KOG4184	Predicted sugar kinase
METABOLISM	[G]	Carbohydrate transport and metabolism	Q0IIG5	KOG2440	Pyrophosphate-dependent phosphofructo-1-kinase
METABOLISM	[G]	Carbohydrate transport and metabolism	F1MS56	KOG2537	Phosphoglucomutase/phosphomannomutase
METABOLISM	[GMO]	Carbohydrate transport and metabolism	E1BEN4	KOG1460	GDP-mannose pyrophosphorylase
METABOLISM	[G]	Carbohydrate transport and metabolism	Q0VCJ2	KOG2631	Class II aldolase/adducin N-terminal domain protein
METABOLISM	[G]	Carbohydrate transport and metabolism	E1BJH7	KOG2855	Ribokinase
METABOLISM	[G]	Carbohydrate transport and metabolism	A5D7P1	KOG3111	D-ribulose-5-phosphate 3-epimerase
METABOLISM	[G]	Carbohydrate transport and metabolism	A3KMY8	KOG2024	Beta-Glucuronidase GUSB (glycosylhydrolase superfamily 2)
METABOLISM	[G]	Carbohydrate transport and metabolism	A5PKH3	KOG2843	Fumarylacetoacetase
METABOLISM	[G]	Carbohydrate transport and metabolism	E1BNQ4	KOG3974	Predicted sugar kinase
METABOLISM	[G]	Carbohydrate transport and metabolism	E1B7U1	KOG2161	Glucosidase I
METABOLISM	[G]	Carbohydrate transport and metabolism	F1MXZ2	KOG2504	Monocarboxylate transporter
METABOLISM	[GO]	Carbohydrate transport and metabolism	Q2KIT8	KOG1431	GDP-L-fucose synthetase
METABOLISM	[G]	Carbohydrate transport and metabolism	A7MBC0	KOG3892	N-acetyl-glucosamine-6-phosphate deacetylase
METABOLISM	[G]	Carbohydrate transport and metabolism	G3MXQ8	KOG2431	1, 2-alpha-mannosidase
METABOLISM	[G]	Carbohydrate transport and metabolism	Q5BIS9	KOG1616	Protein involved in Snf1 protein kinase complex assembly
METABOLISM	[G]	Carbohydrate transport and metabolism	A7MB78	KOG3742	Glycogen synthase
METABOLISM	[G]	Carbohydrate transport and metabolism	Q2KIM0	KOG3340	Alpha-L-fucosidase
METABOLISM	[G]	Carbohydrate transport and metabolism	E1BJC0	KOG2798	Putative trehalase
METABOLISM	[G]	Carbohydrate transport and metabolism	E1BFI2	KOG0450	2-oxoglutarate dehydrogenase, E1 subunit
METABOLISM	[G]	Carbohydrate transport and metabolism	E1BI49	KOG2431	1, 2-alpha-mannosidase
METABOLISM	[G]	Carbohydrate transport and metabolism	A6QLB8	KOG0658	Glycogen synthase kinase-3
METABOLISM	[G]	Carbohydrate transport and metabolism	Q9MYM4	KOG1065	Maltase glucoamylase and related hydrolases, glycosyl hydrolase family 31
METABOLISM	[G]	Carbohydrate transport and metabolism	G3MXK6	KOG2091	Predicted member of glycosyl hydrolase family 18
METABOLISM	[G]	Carbohydrate transport and metabolism	F6R1L1	KOG2175	Protein predicted to be involved in carbohydrate metabolism
METABOLISM	[G]	Carbohydrate transport and metabolism	P08037	KOG3916	UDP-Gal:glucosylceramide beta-1,4-galactosyltransferase
METABOLISM	[G]	Carbohydrate transport and metabolism	F1MFK7	KOG0631	Galactokinase
METABOLISM	[G]	Carbohydrate transport and metabolism	H7BWW2	KOG2499	Beta-N-acetylhexosaminidase
METABOLISM	[G]	Carbohydrate transport and metabolism	B1PK18	KOG0470	1,4-alpha-glucan branching enzyme/starch branching enzyme II
METABOLISM	[G]	Carbohydrate transport and metabolism	Q29RN2	KOG1950	Glycosyl transferase, family 8 - glycogenin
METABOLISM	[G]	Carbohydrate transport and metabolism	Q08DX7	KOG1330	Sugar transporter/spinster transmembrane protein
METABOLISM	[G]	Carbohydrate transport and metabolism	E1BHD8	KOG3765	Predicted glycosyltransferase
METABOLISM	[G]	Carbohydrate transport and metabolism	P26285	KOG0234	Fructose-6-phosphate 2-kinase/fructose-2,6-biphosphatase
METABOLISM	[G]	Carbohydrate transport and metabolism	Q5E9I4	KOG1413	N-acetylglucosaminyltransferase I
METABOLISM	[G]	Carbohydrate transport and metabolism	F1MHT1	KOG3625	Alpha amylase
METABOLISM	[G]	Carbohydrate transport and metabolism	G5E534	KOG3075	Ribose 5-phosphate isomerase
METABOLISM	[G]	Carbohydrate transport and metabolism	F1N5H2	KOG3340	Alpha-L-fucosidase
METABOLISM	[G]	Carbohydrate transport and metabolism	A6QR34	KOG1369	Hexokinase
METABOLISM	[G]	Carbohydrate transport and metabolism	Q3SZM9	KOG1794	N-Acetylglucosamine kinase
METABOLISM	[GE]	Carbohydrate transport and metabolism	F1MDG4	KOG2619	Fucosyltransferase
METABOLISM	[G]	Carbohydrate transport and metabolism	E1B7R3	KOG2532	Permease of the major facilitator superfamily
METABOLISM	[GC]	Carbohydrate transport and metabolism	E1BBB3	KOG1192	UDP-glucuronosyl and UDP-glucosyl transferase
CELLULAR PROCESSES AND SIGNALING	[O]	Posttranslational modification, protein turnover, chaperones	P19120	KOG0101	Molecular chaperones HSP70/HSC70, HSP70 superfamily
CELLULAR PROCESSES AND SIGNALING	[O]	Posttranslational modification, protein turnover, chaperones	F1MUZ9	KOG0356	Mitochondrial chaperonin, Cpn60/Hsp60p
CELLULAR PROCESSES AND SIGNALING	[O]	Posttranslational modification, protein turnover, chaperones	G3X757	KOG0730	AAA+-type ATPase
CELLULAR PROCESSES AND SIGNALING	[O]	Posttranslational modification, protein turnover, chaperones	Q95M18	KOG0020	Endoplasmic reticulum glucose-regulated protein (GRP94/endoplasmin), HSP90 family
CELLULAR PROCESSES AND SIGNALING	[O]	Posttranslational modification, protein turnover, chaperones	A5D7E8	KOG0190	Protein disulfide isomerase (prolyl 4-hydroxylase beta subunit)
CELLULAR PROCESSES AND SIGNALING	[O]	Posttranslational modification, protein turnover, chaperones	E1BBY7	KOG0103	Molecular chaperones HSP105/HSP110/SSE1, HSP70 superfamily
CELLULAR PROCESSES AND SIGNALING	[O]	Posttranslational modification, protein turnover, chaperones	Q3ZCH0	KOG0102	Molecular chaperones mortalin/PBP74/GRP75, HSP70 superfamily
CELLULAR PROCESSES AND SIGNALING	[O]	Posttranslational modification, protein turnover, chaperones	P50397	KOG1439	RAB proteins geranylgeranyltransferase component A (RAB escort protein)
CELLULAR PROCESSES AND SIGNALING	[O]	Posttranslational modification, protein turnover, chaperones	F1MEN8	KOG0190	Protein disulfide isomerase (prolyl 4-hydroxylase beta subunit)
CELLULAR PROCESSES AND SIGNALING	[O]	Posttranslational modification, protein turnover, chaperones	Q3ZBH0	KOG0363	Chaperonin complex component, TCP-1 beta subunit (CCT2)
CELLULAR PROCESSES AND SIGNALING	[O]	Posttranslational modification, protein turnover, chaperones	E1B748	KOG0104	Molecular chaperones GRP170/SIL1, HSP70 superfamily
CELLULAR PROCESSES AND SIGNALING	[O]	Posttranslational modification, protein turnover, chaperones	Q27965	KOG0101	Molecular chaperones HSP70/HSC70, HSP70 superfamily
CELLULAR PROCESSES AND SIGNALING	[O]	Posttranslational modification, protein turnover, chaperones	F1MWD3	KOG0357	Chaperonin complex component, TCP-1 epsilon subunit (CCT5)
CELLULAR PROCESSES AND SIGNALING	[O]	Posttranslational modification, protein turnover, chaperones	F1N0E5	KOG0358	Chaperonin complex component, TCP-1 delta subunit (CCT4)
CELLULAR PROCESSES AND SIGNALING	[O]	Posttranslational modification, protein turnover, chaperones	Q0IIM3	KOG0103	Molecular chaperones HSP105/HSP110/SSE1, HSP70 superfamily
CELLULAR PROCESSES AND SIGNALING	[O]	Posttranslational modification, protein turnover, chaperones	A6H7J6	KOG0190	Protein disulfide isomerase (prolyl 4-hydroxylase beta subunit)
CELLULAR PROCESSES AND SIGNALING	[O]	Posttranslational modification, protein turnover, chaperones	A3KMV5	KOG2012	Ubiquitin activating enzyme UBA1
CELLULAR PROCESSES AND SIGNALING	[O]	Posttranslational modification, protein turnover, chaperones	Q3ZCI9	KOG0362	Chaperonin complex component, TCP-1 theta subunit (CCT8)
CELLULAR PROCESSES AND SIGNALING	[O]	Posttranslational modification, protein turnover, chaperones	Q3T0K2	KOG0364	Chaperonin complex component, TCP-1 gamma subunit (CCT3)
CELLULAR PROCESSES AND SIGNALING	[O]	Posttranslational modification, protein turnover, chaperones	G5E531	KOG0360	Chaperonin complex component, TCP-1 alpha subunit (CCT1)
CELLULAR PROCESSES AND SIGNALING	[O]	Posttranslational modification, protein turnover, chaperones	A5D7J6	KOG0674	Calreticulin
CELLULAR PROCESSES AND SIGNALING	[O]	Posttranslational modification, protein turnover, chaperones	Q2NKZ1	KOG0360	Chaperonin complex component, TCP-1 alpha subunit (CCT1)
CELLULAR PROCESSES AND SIGNALING	[O]	Posttranslational modification, protein turnover, chaperones	P63103	KOG0841	Multifunctional chaperone (14-3-3 family)
CELLULAR PROCESSES AND SIGNALING	[O]	Posttranslational modification, protein turnover, chaperones	F1MU79	KOG0543	FKBP-type peptidyl-prolyl cis-trans isomerase
CELLULAR PROCESSES AND SIGNALING	[O]	Posttranslational modification, protein turnover, chaperones	Q9TRY0	KOG0543	FKBP-type peptidyl-prolyl cis-trans isomerase
CELLULAR PROCESSES AND SIGNALING	[O]	Posttranslational modification, protein turnover, chaperones	E1BEL7	KOG3591	Alpha crystallins
CELLULAR PROCESSES AND SIGNALING	[OT]	Posttranslational modification, protein turnover, chaperones	Q27971	KOG0045	Cytosolic Ca2+-dependent cysteine protease (calpain), large subunit (EF-Hand protein superfamily)
CELLULAR PROCESSES AND SIGNALING	[O]	Posttranslational modification, protein turnover, chaperones	P62261	KOG0841	Multifunctional chaperone (14-3-3 family)
CELLULAR PROCESSES AND SIGNALING	[O]	Posttranslational modification, protein turnover, chaperones	Q3ZBZ8	KOG0548	Molecular co-chaperone STI1
CELLULAR PROCESSES AND SIGNALING	[O]	Posttranslational modification, protein turnover, chaperones	P56701	KOG2005	26S proteasome regulatory complex, subunit RPN1/PSMD2
CELLULAR PROCESSES AND SIGNALING	[O]	Posttranslational modification, protein turnover, chaperones	A7MBA2	KOG2062	26S proteasome regulatory complex, subunit RPN2/PSMD1
CELLULAR PROCESSES AND SIGNALING	[O]	Posttranslational modification, protein turnover, chaperones	Q3SZI6	KOG2447	Oligosaccharyltransferase, delta subunit (ribophorin II)
CELLULAR PROCESSES AND SIGNALING	[O]	Posttranslational modification, protein turnover, chaperones	A6QNL5	KOG0191	Thioredoxin/protein disulfide isomerase
CELLULAR PROCESSES AND SIGNALING	[O]	Posttranslational modification, protein turnover, chaperones	B0JYM5	KOG0841	Multifunctional chaperone (14-3-3 family)
CELLULAR PROCESSES AND SIGNALING	[O]	Posttranslational modification, protein turnover, chaperones	P0CB32	KOG0101	Molecular chaperones HSP70/HSC70, HSP70 superfamily
CELLULAR PROCESSES AND SIGNALING	[O]	Posttranslational modification, protein turnover, chaperones	Q3T165	KOG3083	Prohibitin
CELLULAR PROCESSES AND SIGNALING	[O]	Posttranslational modification, protein turnover, chaperones	P28801	KOG1695	Glutathione S-transferase
CELLULAR PROCESSES AND SIGNALING	[O]	Posttranslational modification, protein turnover, chaperones	P21856	KOG1439	RAB proteins geranylgeranyltransferase component A (RAB escort protein)
CELLULAR PROCESSES AND SIGNALING	[O]	Posttranslational modification, protein turnover, chaperones	A7Z057	KOG0841	Multifunctional chaperone (14-3-3 family)
CELLULAR PROCESSES AND SIGNALING	[OT]	Posttranslational modification, protein turnover, chaperones	Q27970	KOG0045	Cytosolic Ca2+-dependent cysteine protease (calpain), large subunit (EF-Hand protein superfamily)
CELLULAR PROCESSES AND SIGNALING	[O]	Posttranslational modification, protein turnover, chaperones	Q5E9F9	KOG0729	26S proteasome regulatory complex, ATPase RPT1
CELLULAR PROCESSES AND SIGNALING	[O]	Posttranslational modification, protein turnover, chaperones	F1N3P2	KOG0944	Ubiquitin-specific protease UBP14
CELLULAR PROCESSES AND SIGNALING	[OKT]	Posttranslational modification, protein turnover, chaperones	Q5E949	KOG1499	Protein arginine N-methyltransferase PRMT1 and related enzymes
CELLULAR PROCESSES AND SIGNALING	[O]	Posttranslational modification, protein turnover, chaperones	P68509	KOG0841	Multifunctional chaperone (14-3-3 family)
CELLULAR PROCESSES AND SIGNALING	[O]	Posttranslational modification, protein turnover, chaperones	A3KN04	KOG2291	Oligosaccharyltransferase, alpha subunit (ribophorin I)
CELLULAR PROCESSES AND SIGNALING	[O]	Posttranslational modification, protein turnover, chaperones	Q3T0X5	KOG0863	20S proteasome, regulatory subunit alpha type PSMA1/PRE5
CELLULAR PROCESSES AND SIGNALING	[O]	Posttranslational modification, protein turnover, chaperones	Q3ZBG0	KOG0183	20S proteasome, regulatory subunit alpha type PSMA7/PRE6
CELLULAR PROCESSES AND SIGNALING	[O]	Posttranslational modification, protein turnover, chaperones	Q3SZ81	KOG0652	26S proteasome regulatory complex, ATPase RPT5
CELLULAR PROCESSES AND SIGNALING	[O]	Posttranslational modification, protein turnover, chaperones	Q2KJ25	KOG1498	26S proteasome regulatory complex, subunit RPN5/PSMD12
CELLULAR PROCESSES AND SIGNALING	[O]	Posttranslational modification, protein turnover, chaperones	A1L548	KOG0944	Ubiquitin-specific protease UBP14
CELLULAR PROCESSES AND SIGNALING	[O]	Posttranslational modification, protein turnover, chaperones	F1MLV1	KOG0651	26S proteasome regulatory complex, ATPase RPT4
CELLULAR PROCESSES AND SIGNALING	[O]	Posttranslational modification, protein turnover, chaperones	Q0IIF7	KOG1872	Ubiquitin-specific protease
CELLULAR PROCESSES AND SIGNALING	[O]	Posttranslational modification, protein turnover, chaperones	A4FUZ3	KOG0726	26S proteasome regulatory complex, ATPase RPT2
CELLULAR PROCESSES AND SIGNALING	[O]	Posttranslational modification, protein turnover, chaperones	Q2HJ97	KOG3090	Prohibitin-like protein
CELLULAR PROCESSES AND SIGNALING	[O]	Posttranslational modification, protein turnover, chaperones	O97680	KOG0907	Thioredoxin
CELLULAR PROCESSES AND SIGNALING	[O]	Posttranslational modification, protein turnover, chaperones	P62194	KOG0728	26S proteasome regulatory complex, ATPase RPT6
CELLULAR PROCESSES AND SIGNALING	[O]	Posttranslational modification, protein turnover, chaperones	G1K1X0	KOG0960	Mitochondrial processing peptidase, beta subunit, and related enzymes (insulinase superfamily)
CELLULAR PROCESSES AND SIGNALING	[O]	Posttranslational modification, protein turnover, chaperones	A7Z066	KOG0675	Calnexin
CELLULAR PROCESSES AND SIGNALING	[O]	Posttranslational modification, protein turnover, chaperones	Q9BGI1	KOG0541	Alkyl hydroperoxide reductase/peroxiredoxin
CELLULAR PROCESSES AND SIGNALING	[O]	Posttranslational modification, protein turnover, chaperones	F1MWU9	KOG0101	Molecular chaperones HSP70/HSC70, HSP70 superfamily
CELLULAR PROCESSES AND SIGNALING	[O]	Posttranslational modification, protein turnover, chaperones	P26882	KOG0546	HSP90 co-chaperone CPR7/Cyclophilin
CELLULAR PROCESSES AND SIGNALING	[OT]	Posttranslational modification, protein turnover, chaperones	A7E3S8	KOG1308	Hsp70-interacting protein Hip/Transient component of progesterone receptor complexes and an Hsp70-binding protein
CELLULAR PROCESSES AND SIGNALING	[O]	Posttranslational modification, protein turnover, chaperones	F1N5K2	KOG2155	Tubulin-tyrosine ligase-related protein
CELLULAR PROCESSES AND SIGNALING	[O]	Posttranslational modification, protein turnover, chaperones	Q9BGI3	KOG0852	Alkyl hydroperoxide reductase, thiol specific antioxidant and related enzymes
CELLULAR PROCESSES AND SIGNALING	[O]	Posttranslational modification, protein turnover, chaperones	Q3ZCK9	KOG0178	20S proteasome, regulatory subunit alpha type PSMA4/PRE9
CELLULAR PROCESSES AND SIGNALING	[O]	Posttranslational modification, protein turnover, chaperones	A4FV12	KOG2013	SMT3/SUMO-activating complex, catalytic component UBA2
CELLULAR PROCESSES AND SIGNALING	[O]	Posttranslational modification, protein turnover, chaperones	Q5E987	KOG0176	20S proteasome, regulatory subunit alpha type PSMA5/PUP2
CELLULAR PROCESSES AND SIGNALING	[O]	Posttranslational modification, protein turnover, chaperones	F1N6Z0	KOG4413	26S proteasome regulatory complex, subunit PSMD5
CELLULAR PROCESSES AND SIGNALING	[O]	Posttranslational modification, protein turnover, chaperones	A2VE14	KOG2014	SMT3/SUMO-activating complex, AOS1/RAD31 component
CELLULAR PROCESSES AND SIGNALING	[O]	Posttranslational modification, protein turnover, chaperones	Q5E947	KOG0852	Alkyl hydroperoxide reductase, thiol specific antioxidant and related enzymes
CELLULAR PROCESSES AND SIGNALING	[O]	Posttranslational modification, protein turnover, chaperones	P02510	KOG3591	Alpha crystallins
CELLULAR PROCESSES AND SIGNALING	[O]	Posttranslational modification, protein turnover, chaperones	Q3T0Y5	KOG0181	20S proteasome, regulatory subunit alpha type PSMA2/PRE8
CELLULAR PROCESSES AND SIGNALING	[O]	Posttranslational modification, protein turnover, chaperones	Q2KJ46	KOG2581	26S proteasome regulatory complex, subunit RPN3/PSMD3
CELLULAR PROCESSES AND SIGNALING	[OR]	Posttranslational modification, protein turnover, chaperones	Q95M59	KOG0010	Ubiquitin-like protein
CELLULAR PROCESSES AND SIGNALING	[O]	Posttranslational modification, protein turnover, chaperones	Q2KJE7	KOG4470	Proteasome activator subunit
CELLULAR PROCESSES AND SIGNALING	[O]	Posttranslational modification, protein turnover, chaperones	Q3ZBF7	KOG3158	HSP90 co-chaperone p23
CELLULAR PROCESSES AND SIGNALING	[O]	Posttranslational modification, protein turnover, chaperones	A7YWC4	KOG0742	AAA+-type ATPase
CELLULAR PROCESSES AND SIGNALING	[O]	Posttranslational modification, protein turnover, chaperones	P80311	KOG0880	Peptidyl-prolyl cis-trans isomerase
CELLULAR PROCESSES AND SIGNALING	[O]	Posttranslational modification, protein turnover, chaperones	Q3T030	KOG0727	26S proteasome regulatory complex, ATPase RPT3
CELLULAR PROCESSES AND SIGNALING	[O]	Posttranslational modification, protein turnover, chaperones	Q2KI42	KOG1463	26S proteasome regulatory complex, subunit RPN6/PSMD11
CELLULAR PROCESSES AND SIGNALING	[O]	Posttranslational modification, protein turnover, chaperones	A5D987	KOG0417	Ubiquitin-protein ligase
CELLULAR PROCESSES AND SIGNALING	[O]	Posttranslational modification, protein turnover, chaperones	P61603	KOG1641	Mitochondrial chaperonin
CELLULAR PROCESSES AND SIGNALING	[ODR]	Posttranslational modification, protein turnover, chaperones	A5PKJ5	KOG4151	Myosin assembly protein/sexual cycle protein and related proteins
CELLULAR PROCESSES AND SIGNALING	[OR]	Posttranslational modification, protein turnover, chaperones	F1MI95	KOG2194	Aminopeptidases of the M20 family
CELLULAR PROCESSES AND SIGNALING	[O]	Posttranslational modification, protein turnover, chaperones	Q2YDE4	KOG0182	20S proteasome, regulatory subunit alpha type PSMA6/SCL1
CELLULAR PROCESSES AND SIGNALING	[OR]	Posttranslational modification, protein turnover, chaperones	P0CH28	KOG0001	Ubiquitin and ubiquitin-like proteins
CELLULAR PROCESSES AND SIGNALING	[O]	Posttranslational modification, protein turnover, chaperones	Q2TBI4	KOG0019	Molecular chaperone (HSP90 family)
CELLULAR PROCESSES AND SIGNALING	[O]	Posttranslational modification, protein turnover, chaperones	Q1JPJ8	KOG2089	Metalloendopeptidase family - saccharolysin & thimet oligopeptidase
CELLULAR PROCESSES AND SIGNALING	[O]	Posttranslational modification, protein turnover, chaperones	P62935	KOG0865	Cyclophilin type peptidyl-prolyl cis-trans isomerase
CELLULAR PROCESSES AND SIGNALING	[O]	Posttranslational modification, protein turnover, chaperones	A5D7C6	KOG2237	Predicted serine protease
CELLULAR PROCESSES AND SIGNALING	[O]	Posttranslational modification, protein turnover, chaperones	Q3T108	KOG0185	20S proteasome, regulatory subunit beta type PSMB4/PRE4
CELLULAR PROCESSES AND SIGNALING	[O]	Posttranslational modification, protein turnover, chaperones	F1MLV3	KOG0908	Thioredoxin-like protein
CELLULAR PROCESSES AND SIGNALING	[O]	Posttranslational modification, protein turnover, chaperones	Q9BGI2	KOG0852	Alkyl hydroperoxide reductase, thiol specific antioxidant and related enzymes
CELLULAR PROCESSES AND SIGNALING	[O]	Posttranslational modification, protein turnover, chaperones	F1MMR6	KOG1339	Aspartyl protease
CELLULAR PROCESSES AND SIGNALING	[O]	Posttranslational modification, protein turnover, chaperones	G5E589	KOG0179	20S proteasome, regulatory subunit beta type PSMB1/PRE7
CELLULAR PROCESSES AND SIGNALING	[O]	Posttranslational modification, protein turnover, chaperones	Q5E964	KOG2908	26S proteasome regulatory complex, subunit RPN9/PSMD13
CELLULAR PROCESSES AND SIGNALING	[O]	Posttranslational modification, protein turnover, chaperones	Q2KJC8	KOG0549	FKBP-type peptidyl-prolyl cis-trans isomerase
CELLULAR PROCESSES AND SIGNALING	[O]	Posttranslational modification, protein turnover, chaperones	Q58DU5	KOG0184	20S proteasome, regulatory subunit alpha type PSMA3/PRE10
CELLULAR PROCESSES AND SIGNALING	[O]	Posttranslational modification, protein turnover, chaperones	F1MKS3	KOG0191	Thioredoxin/protein disulfide isomerase
CELLULAR PROCESSES AND SIGNALING	[O]	Posttranslational modification, protein turnover, chaperones	O77834	KOG0854	Alkyl hydroperoxide reductase, thiol specific antioxidant and related enzymes
CELLULAR PROCESSES AND SIGNALING	[O]	Posttranslational modification, protein turnover, chaperones	F1MXE4	KOG0687	26S proteasome regulatory complex, subunit RPN7/PSMD6
CELLULAR PROCESSES AND SIGNALING	[OT]	Posttranslational modification, protein turnover, chaperones	Q3SZA0	KOG1497	COP9 signalosome, subunit CSN4
CELLULAR PROCESSES AND SIGNALING	[O]	Posttranslational modification, protein turnover, chaperones	Q3ZCF3	KOG1724	SCF ubiquitin ligase, Skp1 component
CELLULAR PROCESSES AND SIGNALING	[OPR]	Posttranslational modification, protein turnover, chaperones	E1BIG6	KOG2195	Transferrin receptor and related proteins containing the protease-associated (PA) domain
CELLULAR PROCESSES AND SIGNALING	[OK]	Posttranslational modification, protein turnover, chaperones	E1BNY9	KOG0939	E3 ubiquitin-protein ligase/Putative upstream regulatory element binding protein
CELLULAR PROCESSES AND SIGNALING	[O]	Posttranslational modification, protein turnover, chaperones	F1MF76	KOG1948	Metalloproteinase-related collagenase pM5
CELLULAR PROCESSES AND SIGNALING	[O]	Posttranslational modification, protein turnover, chaperones	P80227	KOG2100	Dipeptidyl aminopeptidase
CELLULAR PROCESSES AND SIGNALING	[O]	Posttranslational modification, protein turnover, chaperones	P33672	KOG0180	20S proteasome, regulatory subunit beta type PSMB3/PUP3
CELLULAR PROCESSES AND SIGNALING	[O]	Posttranslational modification, protein turnover, chaperones	Q3MHP1	KOG0422	Ubiquitin-protein ligase
CELLULAR PROCESSES AND SIGNALING	[O]	Posttranslational modification, protein turnover, chaperones	E1BM26	KOG4470	Proteasome activator subunit
CELLULAR PROCESSES AND SIGNALING	[O]	Posttranslational modification, protein turnover, chaperones	F1ME38	KOG2012	Ubiquitin activating enzyme UBA1
CELLULAR PROCESSES AND SIGNALING	[O]	Posttranslational modification, protein turnover, chaperones	A5PK39	KOG1114	Tripeptidyl peptidase II
CELLULAR PROCESSES AND SIGNALING	[O]	Posttranslational modification, protein turnover, chaperones	Q24K02	KOG0959	N-arginine dibasic convertase NRD1 and related Zn2+-dependent endopeptidases, insulinase superfamily
CELLULAR PROCESSES AND SIGNALING	[O]	Posttranslational modification, protein turnover, chaperones	Q2KJ77	KOG2160	Armadillo/beta-catenin-like repeat-containing protein
CELLULAR PROCESSES AND SIGNALING	[O]	Posttranslational modification, protein turnover, chaperones	Q2HJ94	KOG0712	Molecular chaperone (DnaJ superfamily)
CELLULAR PROCESSES AND SIGNALING	[OU]	Posttranslational modification, protein turnover, chaperones	A5PJN2	KOG2608	Endoplasmic reticulum membrane-associated oxidoreductin involved in disulfide bond formation
CELLULAR PROCESSES AND SIGNALING	[O]	Posttranslational modification, protein turnover, chaperones	A6QLA4	KOG2738	Putative methionine aminopeptidase
CELLULAR PROCESSES AND SIGNALING	[O]	Posttranslational modification, protein turnover, chaperones	P61085	KOG0418	Ubiquitin-protein ligase
CELLULAR PROCESSES AND SIGNALING	[O]	Posttranslational modification, protein turnover, chaperones	Q17QP9	KOG1555	26S proteasome regulatory complex, subunit RPN11
CELLULAR PROCESSES AND SIGNALING	[O]	Posttranslational modification, protein turnover, chaperones	Q58DA0	KOG2884	26S proteasome regulatory complex, subunit RPN10/PSMD4
CELLULAR PROCESSES AND SIGNALING	[O]	Posttranslational modification, protein turnover, chaperones	G5E630	KOG1866	Ubiquitin carboxyl-terminal hydrolase
CELLULAR PROCESSES AND SIGNALING	[O]	Posttranslational modification, protein turnover, chaperones	Q2HJ89	KOG0549	FKBP-type peptidyl-prolyl cis-trans isomerase
CELLULAR PROCESSES AND SIGNALING	[O]	Posttranslational modification, protein turnover, chaperones	F1MBI1	KOG0173	20S proteasome, regulatory subunit beta type PSMB7/PSMB10/PUP1
CELLULAR PROCESSES AND SIGNALING	[O]	Posttranslational modification, protein turnover, chaperones	F1MJ09	KOG0940	Ubiquitin protein ligase RSP5/NEDD4
CELLULAR PROCESSES AND SIGNALING	[O]	Posttranslational modification, protein turnover, chaperones	G5E5K1	KOG3313	Molecular chaperone Prefoldin, subunit 3
CELLULAR PROCESSES AND SIGNALING	[O]	Posttranslational modification, protein turnover, chaperones	F1ML12	KOG0911	Glutaredoxin-related protein
CELLULAR PROCESSES AND SIGNALING	[OT]	Posttranslational modification, protein turnover, chaperones	A6H7B5	KOG2582	COP9 signalosome, subunit CSN3
CELLULAR PROCESSES AND SIGNALING	[OC]	Posttranslational modification, protein turnover, chaperones	Q3T0L2	KOG0912	Thiol-disulfide isomerase and thioredoxin
CELLULAR PROCESSES AND SIGNALING	[O]	Posttranslational modification, protein turnover, chaperones	G3MXV0	KOG0543	FKBP-type peptidyl-prolyl cis-trans isomerase
CELLULAR PROCESSES AND SIGNALING	[O]	Posttranslational modification, protein turnover, chaperones	A7E3T4	KOG2292	Oligosaccharyltransferase, STT3 subunit
CELLULAR PROCESSES AND SIGNALING	[O]	Posttranslational modification, protein turnover, chaperones	Q5E954	KOG0712	Molecular chaperone (DnaJ superfamily)
CELLULAR PROCESSES AND SIGNALING	[O]	Posttranslational modification, protein turnover, chaperones	Q3MHG1	KOG1358	Serine palmitoyltransferase
CELLULAR PROCESSES AND SIGNALING	[O]	Posttranslational modification, protein turnover, chaperones	A5PK45	KOG4179	Lysyl hydrolase/glycosyltransferase family 25
CELLULAR PROCESSES AND SIGNALING	[O]	Posttranslational modification, protein turnover, chaperones	Q3SZC1	KOG3003	Molecular chaperone of the GrpE family
CELLULAR PROCESSES AND SIGNALING	[O]	Posttranslational modification, protein turnover, chaperones	Q3SZ71	KOG0960	Mitochondrial processing peptidase, beta subunit, and related enzymes (insulinase superfamily)
CELLULAR PROCESSES AND SIGNALING	[O]	Posttranslational modification, protein turnover, chaperones	E1B7G3	KOG4642	Chaperone-dependent E3 ubiquitin protein ligase (contains TPR repeats)
CELLULAR PROCESSES AND SIGNALING	[O]	Posttranslational modification, protein turnover, chaperones	A1A4P5	KOG4098	Molecular chaperone Prefoldin, subunit 2
CELLULAR PROCESSES AND SIGNALING	[OR]	Posttranslational modification, protein turnover, chaperones	F1N6D3	KOG0010	Ubiquitin-like protein
CELLULAR PROCESSES AND SIGNALING	[O]	Posttranslational modification, protein turnover, chaperones	F1N556	KOG1863	Ubiquitin carboxyl-terminal hydrolase
CELLULAR PROCESSES AND SIGNALING	[O]	Posttranslational modification, protein turnover, chaperones	F1MW68	KOG1543	Cysteine proteinase Cathepsin L
CELLULAR PROCESSES AND SIGNALING	[O]	Posttranslational modification, protein turnover, chaperones	B0JYN1	KOG1543	Cysteine proteinase Cathepsin L
CELLULAR PROCESSES AND SIGNALING	[OR]	Posttranslational modification, protein turnover, chaperones	G5E628	KOG0010	Ubiquitin-like protein
CELLULAR PROCESSES AND SIGNALING	[O]	Posttranslational modification, protein turnover, chaperones	F1MYH8	KOG3151	26S proteasome regulatory complex, subunit RPN12/PSMD8
CELLULAR PROCESSES AND SIGNALING	[O]	Posttranslational modification, protein turnover, chaperones	Q17Q89	KOG3478	Prefoldin subunit 6, KE2 family
CELLULAR PROCESSES AND SIGNALING	[O]	Posttranslational modification, protein turnover, chaperones	F1N2P6	KOG0543	FKBP-type peptidyl-prolyl cis-trans isomerase
CELLULAR PROCESSES AND SIGNALING	[O]	Posttranslational modification, protein turnover, chaperones	P35705	KOG0852	Alkyl hydroperoxide reductase, thiol specific antioxidant and related enzymes
CELLULAR PROCESSES AND SIGNALING	[O]	Posttranslational modification, protein turnover, chaperones	Q3MI00	KOG0714	Molecular chaperone (DnaJ superfamily)
CELLULAR PROCESSES AND SIGNALING	[O]	Posttranslational modification, protein turnover, chaperones	Q5E9K0	KOG0177	20S proteasome, regulatory subunit beta type PSMB2/PRE1
CELLULAR PROCESSES AND SIGNALING	[O]	Posttranslational modification, protein turnover, chaperones	Q08E11	KOG0880	Peptidyl-prolyl cis-trans isomerase
CELLULAR PROCESSES AND SIGNALING	[O]	Posttranslational modification, protein turnover, chaperones	E1BBT9	KOG0103	Molecular chaperones HSP105/HSP110/SSE1, HSP70 superfamily
CELLULAR PROCESSES AND SIGNALING	[O]	Posttranslational modification, protein turnover, chaperones	Q2HJE4	KOG1870	Ubiquitin C-terminal hydrolase
CELLULAR PROCESSES AND SIGNALING	[O]	Posttranslational modification, protein turnover, chaperones	Q3T0Q6	KOG4400	E3 ubiquitin ligase interacting with arginine methyltransferase
CELLULAR PROCESSES AND SIGNALING	[O]	Posttranslational modification, protein turnover, chaperones	A5PKM3	KOG1357	Serine palmitoyltransferase
CELLULAR PROCESSES AND SIGNALING	[O]	Posttranslational modification, protein turnover, chaperones	Q5E951	KOG3206	Alpha-tubulin folding cofactor B
CELLULAR PROCESSES AND SIGNALING	[O]	Posttranslational modification, protein turnover, chaperones	Q3ZBA6	KOG0713	Molecular chaperone (DnaJ superfamily)
CELLULAR PROCESSES AND SIGNALING	[O]	Posttranslational modification, protein turnover, chaperones	Q3SZ19	KOG3129	26S proteasome regulatory complex, subunit PSMD9
CELLULAR PROCESSES AND SIGNALING	[O]	Posttranslational modification, protein turnover, chaperones	A6H744	KOG0424	Ubiquitin-protein ligase
CELLULAR PROCESSES AND SIGNALING	[OT]	Posttranslational modification, protein turnover, chaperones	F1MBP8	KOG1554	COP9 signalosome, subunit CSN5
CELLULAR PROCESSES AND SIGNALING	[O]	Posttranslational modification, protein turnover, chaperones	Q0P5I7	KOG2015	NEDD8-activating complex, catalytic component UBA3
CELLULAR PROCESSES AND SIGNALING	[OJ]	Posttranslational modification, protein turnover, chaperones	F1MZU1	KOG2590	RNA-binding protein LARP/SRO9 and related La domain proteins
CELLULAR PROCESSES AND SIGNALING	[O]	Posttranslational modification, protein turnover, chaperones	G3MZZ6	KOG1661	Protein-L-isoaspartate(D-aspartate) O-methyltransferase
CELLULAR PROCESSES AND SIGNALING	[OT]	Posttranslational modification, protein turnover, chaperones	A6QQ21	KOG3050	COP9 signalosome, subunit CSN6
CELLULAR PROCESSES AND SIGNALING	[OT]	Posttranslational modification, protein turnover, chaperones	G3X736	KOG1464	COP9 signalosome, subunit CSN2
CELLULAR PROCESSES AND SIGNALING	[O]	Posttranslational modification, protein turnover, chaperones	P26884	KOG0544	FKBP-type peptidyl-prolyl cis-trans isomerase
CELLULAR PROCESSES AND SIGNALING	[O]	Posttranslational modification, protein turnover, chaperones	Q28035	KOG1695	Glutathione S-transferase
CELLULAR PROCESSES AND SIGNALING	[O]	Posttranslational modification, protein turnover, chaperones	Q28056	KOG3696	Aspartyl beta-hydroxylase
CELLULAR PROCESSES AND SIGNALING	[O]	Posttranslational modification, protein turnover, chaperones	Q2TBG8	KOG1415	Ubiquitin C-terminal hydrolase UCHL1
CELLULAR PROCESSES AND SIGNALING	[O]	Posttranslational modification, protein turnover, chaperones	A5PKE2	KOG0191	Thioredoxin/protein disulfide isomerase
CELLULAR PROCESSES AND SIGNALING	[O]	Posttranslational modification, protein turnover, chaperones	E1BI31	KOG2281	Dipeptidyl aminopeptidases/acylaminoacyl-peptidases
CELLULAR PROCESSES AND SIGNALING	[O]	Posttranslational modification, protein turnover, chaperones	Q2YDL5	KOG0549	FKBP-type peptidyl-prolyl cis-trans isomerase
CELLULAR PROCESSES AND SIGNALING	[O]	Posttranslational modification, protein turnover, chaperones	Q0VD48	KOG0739	AAA+-type ATPase
CELLULAR PROCESSES AND SIGNALING	[O]	Posttranslational modification, protein turnover, chaperones	F6R1H3	KOG2177	Predicted E3 ubiquitin ligase
CELLULAR PROCESSES AND SIGNALING	[O]	Posttranslational modification, protein turnover, chaperones	F1MY28	KOG4248	Ubiquitin-like protein, regulator of apoptosis
CELLULAR PROCESSES AND SIGNALING	[O]	Posttranslational modification, protein turnover, chaperones	E1BND0	KOG1866	Ubiquitin carboxyl-terminal hydrolase
CELLULAR PROCESSES AND SIGNALING	[O]	Posttranslational modification, protein turnover, chaperones	A6QR55	KOG1870	Ubiquitin C-terminal hydrolase
CELLULAR PROCESSES AND SIGNALING	[OC]	Posttranslational modification, protein turnover, chaperones	Q0Z7W6	KOG0913	Thiol-disulfide isomerase and thioredoxin
CELLULAR PROCESSES AND SIGNALING	[O]	Posttranslational modification, protein turnover, chaperones	Q32KL2	KOG0175	20S proteasome, regulatory subunit beta type PSMB5/PSMB8/PRE2
CELLULAR PROCESSES AND SIGNALING	[O]	Posttranslational modification, protein turnover, chaperones	Q3ZCG6	KOG0544	FKBP-type peptidyl-prolyl cis-trans isomerase
CELLULAR PROCESSES AND SIGNALING	[O]	Posttranslational modification, protein turnover, chaperones	E1BB48	KOG3738	Predicted polypeptide N-acetylgalactosaminyltransferase
CELLULAR PROCESSES AND SIGNALING	[O]	Posttranslational modification, protein turnover, chaperones	A5PJS6	KOG1871	Ubiquitin-specific protease
CELLULAR PROCESSES AND SIGNALING	[O]	Posttranslational modification, protein turnover, chaperones	Q28205	KOG1943	Beta-tubulin folding cofactor D
CELLULAR PROCESSES AND SIGNALING	[O]	Posttranslational modification, protein turnover, chaperones	E1BCE0	KOG1150	Predicted molecular chaperone (DnaJ superfamily)
CELLULAR PROCESSES AND SIGNALING	[O]	Posttranslational modification, protein turnover, chaperones	Q5E992	KOG0881	Cyclophilin type peptidyl-prolyl cis-trans isomerase
CELLULAR PROCESSES AND SIGNALING	[O]	Posttranslational modification, protein turnover, chaperones	A5D7G6	KOG2292	Oligosaccharyltransferase, STT3 subunit
CELLULAR PROCESSES AND SIGNALING	[O]	Posttranslational modification, protein turnover, chaperones	G3MZD8	KOG0191	Thioredoxin/protein disulfide isomerase
CELLULAR PROCESSES AND SIGNALING	[O]	Posttranslational modification, protein turnover, chaperones	Q0P5M8	KOG2067	Mitochondrial processing peptidase, alpha subunit
CELLULAR PROCESSES AND SIGNALING	[O]	Posttranslational modification, protein turnover, chaperones	F1N7H0	KOG0550	Molecular chaperone (DnaJ superfamily)
CELLULAR PROCESSES AND SIGNALING	[O]	Posttranslational modification, protein turnover, chaperones	G1K1P8	KOG0549	FKBP-type peptidyl-prolyl cis-trans isomerase
CELLULAR PROCESSES AND SIGNALING	[O]	Posttranslational modification, protein turnover, chaperones	Q95108	KOG0910	Thioredoxin-like protein
CELLULAR PROCESSES AND SIGNALING	[O]	Posttranslational modification, protein turnover, chaperones	A3KN22	KOG0420	Ubiquitin-protein ligase
CELLULAR PROCESSES AND SIGNALING	[OT]	Posttranslational modification, protein turnover, chaperones	A6QR08	KOG0686	COP9 signalosome, subunit CSN1
CELLULAR PROCESSES AND SIGNALING	[O]	Posttranslational modification, protein turnover, chaperones	F1MET0	KOG1971	Lysyl hydroxylase
CELLULAR PROCESSES AND SIGNALING	[O]	Posttranslational modification, protein turnover, chaperones	Q5BIN5	KOG3259	Peptidyl-prolyl cis-trans isomerase
CELLULAR PROCESSES AND SIGNALING	[O]	Posttranslational modification, protein turnover, chaperones	Q3T0I2	KOG1543	Cysteine proteinase Cathepsin L
CELLULAR PROCESSES AND SIGNALING	[OT]	Posttranslational modification, protein turnover, chaperones	A4FV74	KOG4414	COP9 signalosome, subunit CSN8
CELLULAR PROCESSES AND SIGNALING	[O]	Posttranslational modification, protein turnover, chaperones	P48427	KOG3470	Beta-tubulin folding cofactor A
CELLULAR PROCESSES AND SIGNALING	[O]	Posttranslational modification, protein turnover, chaperones	F1MXX5	KOG0959	N-arginine dibasic convertase NRD1 and related Zn2+-dependent endopeptidases, insulinase superfamily
CELLULAR PROCESSES AND SIGNALING	[O]	Posttranslational modification, protein turnover, chaperones	Z4YH78	KOG0737	AAA+-type ATPase
CELLULAR PROCESSES AND SIGNALING	[OT]	Posttranslational modification, protein turnover, chaperones	E1BC59	KOG0505	Myosin phosphatase, regulatory subunit
CELLULAR PROCESSES AND SIGNALING	[OW]	Posttranslational modification, protein turnover, chaperones	Q3SZV7	KOG1565	Gelatinase A and related matrix metalloproteases
CELLULAR PROCESSES AND SIGNALING	[O]	Posttranslational modification, protein turnover, chaperones	P10575	KOG1752	Glutaredoxin and related proteins
CELLULAR PROCESSES AND SIGNALING	[O]	Posttranslational modification, protein turnover, chaperones	Q3MHN0	KOG0174	20S proteasome, regulatory subunit beta type PSMB6/PSMB9/PRE3
CELLULAR PROCESSES AND SIGNALING	[O]	Posttranslational modification, protein turnover, chaperones	Q3T112	KOG0175	20S proteasome, regulatory subunit beta type PSMB5/PSMB8/PRE2
CELLULAR PROCESSES AND SIGNALING	[O]	Posttranslational modification, protein turnover, chaperones	Q5EA80	KOG0529	Protein geranylgeranyltransferase type II, alpha subunit
CELLULAR PROCESSES AND SIGNALING	[O]	Posttranslational modification, protein turnover, chaperones	Q3SZ43	KOG0896	Ubiquitin-conjugating enzyme E2
CELLULAR PROCESSES AND SIGNALING	[O]	Posttranslational modification, protein turnover, chaperones	Q08DE9	KOG2284	E3 ubiquitin ligase, Cullin 2 component
CELLULAR PROCESSES AND SIGNALING	[O]	Posttranslational modification, protein turnover, chaperones	Q8HYI9	KOG3048	Molecular chaperone Prefoldin, subunit 5
CELLULAR PROCESSES AND SIGNALING	[O]	Posttranslational modification, protein turnover, chaperones	Q0P568	KOG1816	Ubiquitin fusion-degradation protein
CELLULAR PROCESSES AND SIGNALING	[O]	Posttranslational modification, protein turnover, chaperones	Q1RMX2	KOG0417	Ubiquitin-protein ligase
CELLULAR PROCESSES AND SIGNALING	[O]	Posttranslational modification, protein turnover, chaperones	Q2KJI7	KOG0731	AAA+-type ATPase containing the peptidase M41 domain
CELLULAR PROCESSES AND SIGNALING	[O]	Posttranslational modification, protein turnover, chaperones	Q3SZ52	KOG3011	Ubiquitin-conjugating enzyme
CELLULAR PROCESSES AND SIGNALING	[O]	Posttranslational modification, protein turnover, chaperones	Q32KW2	KOG2689	Predicted ubiquitin regulatory protein
CELLULAR PROCESSES AND SIGNALING	[OUTIV]	Posttranslational modification, protein turnover, chaperones	F6RBT3	KOG3956	Alpha 2-macroglobulin receptor-associated protein
CELLULAR PROCESSES AND SIGNALING	[O]	Posttranslational modification, protein turnover, chaperones	Q2TBR6	KOG1760	Molecular chaperone Prefoldin, subunit 4
CELLULAR PROCESSES AND SIGNALING	[O]	Posttranslational modification, protein turnover, chaperones	Q32P99	KOG0419	Ubiquitin-protein ligase
CELLULAR PROCESSES AND SIGNALING	[O]	Posttranslational modification, protein turnover, chaperones	A6QLZ6	KOG0911	Glutaredoxin-related protein
CELLULAR PROCESSES AND SIGNALING	[O]	Posttranslational modification, protein turnover, chaperones	Q29RZ2	KOG0882	Cyclophilin-related peptidyl-prolyl cis-trans isomerase
CELLULAR PROCESSES AND SIGNALING	[O]	Posttranslational modification, protein turnover, chaperones	E1B8X4	KOG2016	NEDD8-activating complex, APP-BP1/UBA5 component
CELLULAR PROCESSES AND SIGNALING	[O]	Posttranslational modification, protein turnover, chaperones	Q3ZBD0	KOG1556	26S proteasome regulatory complex, subunit RPN8/PSMD7
CELLULAR PROCESSES AND SIGNALING	[O]	Posttranslational modification, protein turnover, chaperones	A6QR12	KOG0734	AAA+-type ATPase containing the peptidase M41 domain
CELLULAR PROCESSES AND SIGNALING	[O]	Posttranslational modification, protein turnover, chaperones	F1MZU2	KOG0741	AAA+-type ATPase
CELLULAR PROCESSES AND SIGNALING	[O]	Posttranslational modification, protein turnover, chaperones	A6QNS2	KOG2042	Ubiquitin fusion degradation protein-2
CELLULAR PROCESSES AND SIGNALING	[O]	Posttranslational modification, protein turnover, chaperones	Q2NL21	KOG0718	Molecular chaperone (DnaJ superfamily)
CELLULAR PROCESSES AND SIGNALING	[OKT]	Posttranslational modification, protein turnover, chaperones	A6QL80	KOG1499	Protein arginine N-methyltransferase PRMT1 and related enzymes
CELLULAR PROCESSES AND SIGNALING	[O]	Posttranslational modification, protein turnover, chaperones	A4FV72	KOG0111	Cyclophilin-type peptidyl-prolyl cis-trans isomerase
CELLULAR PROCESSES AND SIGNALING	[O]	Posttranslational modification, protein turnover, chaperones	F1MX73	KOG2090	Metalloendopeptidase family - mitochondrial intermediate peptidase
CELLULAR PROCESSES AND SIGNALING	[O]	Posttranslational modification, protein turnover, chaperones	F1MG81	KOG3281	Mitochondrial F1-ATPase assembly protein
CELLULAR PROCESSES AND SIGNALING	[O]	Posttranslational modification, protein turnover, chaperones	G3N303	KOG1769	Ubiquitin-like proteins
CELLULAR PROCESSES AND SIGNALING	[O]	Posttranslational modification, protein turnover, chaperones	A1A4J9	KOG0715	Molecular chaperone (DnaJ superfamily)
CELLULAR PROCESSES AND SIGNALING	[O]	Posttranslational modification, protein turnover, chaperones	Q2KIL5	KOG0191	Thioredoxin/protein disulfide isomerase
CELLULAR PROCESSES AND SIGNALING	[O]	Posttranslational modification, protein turnover, chaperones	F1N155	KOG0745	Putative ATP-dependent Clp-type protease (AAA+ ATPase superfamily)
CELLULAR PROCESSES AND SIGNALING	[O]	Posttranslational modification, protein turnover, chaperones	Q1RMH9	KOG0724	Zuotin and related molecular chaperones (DnaJ superfamily), contains DNA-binding domains
CELLULAR PROCESSES AND SIGNALING	[O]	Posttranslational modification, protein turnover, chaperones	E1BQ16	KOG3698	Hyaluronoglucosaminidase
CELLULAR PROCESSES AND SIGNALING	[OU]	Posttranslational modification, protein turnover, chaperones	A3KN51	KOG2391	Vacuolar sorting protein/ubiquitin receptor VPS23
CELLULAR PROCESSES AND SIGNALING	[O]	Posttranslational modification, protein turnover, chaperones	Q32PA5	KOG0421	Ubiquitin-protein ligase
CELLULAR PROCESSES AND SIGNALING	[O]	Posttranslational modification, protein turnover, chaperones	Q2NL00	KOG0867	Glutathione S-transferase
CELLULAR PROCESSES AND SIGNALING	[O]	Posttranslational modification, protein turnover, chaperones	F1N4Q3	KOG3736	Polypeptide N-acetylgalactosaminyltransferase
CELLULAR PROCESSES AND SIGNALING	[O]	Posttranslational modification, protein turnover, chaperones	F1MJ10	KOG0940	Ubiquitin protein ligase RSP5/NEDD4
CELLULAR PROCESSES AND SIGNALING	[O]	Posttranslational modification, protein turnover, chaperones	Q3T0T1	KOG0173	20S proteasome, regulatory subunit beta type PSMB7/PSMB10/PUP1
CELLULAR PROCESSES AND SIGNALING	[O]	Posttranslational modification, protein turnover, chaperones	F1N3B9	KOG0744	AAA+-type ATPase
CELLULAR PROCESSES AND SIGNALING	[O]	Posttranslational modification, protein turnover, chaperones	P07688	KOG1543	Cysteine proteinase Cathepsin L
CELLULAR PROCESSES AND SIGNALING	[O]	Posttranslational modification, protein turnover, chaperones	Q2KIT4	KOG0714	Molecular chaperone (DnaJ superfamily)
CELLULAR PROCESSES AND SIGNALING	[O]	Posttranslational modification, protein turnover, chaperones	Q9XSJ0	KOG2778	Ubiquitin C-terminal hydrolase
CELLULAR PROCESSES AND SIGNALING	[OE]	Posttranslational modification, protein turnover, chaperones	A5LIP3	KOG1282	Serine carboxypeptidases (lysosomal cathepsin A)
CELLULAR PROCESSES AND SIGNALING	[O]	Posttranslational modification, protein turnover, chaperones	A6QLY2	KOG1651	Glutathione peroxidase
CELLULAR PROCESSES AND SIGNALING	[O]	Posttranslational modification, protein turnover, chaperones	F1N081	KOG0530	Protein farnesyltransferase, alpha subunit/protein geranylgeranyltransferase type I, alpha subunit
CELLULAR PROCESSES AND SIGNALING	[O]	Posttranslational modification, protein turnover, chaperones	Q2KI59	KOG4412	26S proteasome regulatory complex, subunit PSMD10
CELLULAR PROCESSES AND SIGNALING	[OT]	Posttranslational modification, protein turnover, chaperones	Q05B69	KOG2561	Adaptor protein NUB1, contains UBA domain
CELLULAR PROCESSES AND SIGNALING	[O]	Posttranslational modification, protein turnover, chaperones	F1MZJ5	KOG3607	Meltrins, fertilins and related Zn-dependent metalloproteinases of the ADAMs family
CELLULAR PROCESSES AND SIGNALING	[O]	Posttranslational modification, protein turnover, chaperones	P30404	KOG0865	Cyclophilin type peptidyl-prolyl cis-trans isomerase
CELLULAR PROCESSES AND SIGNALING	[O]	Posttranslational modification, protein turnover, chaperones	F1N0L2	KOG0943	Predicted ubiquitin-protein ligase/hyperplastic discs protein, HECT superfamily
CELLULAR PROCESSES AND SIGNALING	[O]	Posttranslational modification, protein turnover, chaperones	A0JNK3	KOG1320	Serine protease
CELLULAR PROCESSES AND SIGNALING	[O]	Posttranslational modification, protein turnover, chaperones	E1B9G4	KOG0884	Similar to cyclophilin-type peptidyl-prolyl cis-trans isomerase
CELLULAR PROCESSES AND SIGNALING	[OUT]	Posttranslational modification, protein turnover, chaperones	F1N332	KOG0595	Serine/threonine-protein kinase involved in autophagy
CELLULAR PROCESSES AND SIGNALING	[O]	Posttranslational modification, protein turnover, chaperones	Q0VCI1	KOG2708	Predicted metalloprotease with chaperone activity (RNAse H/HSP70 fold)
CELLULAR PROCESSES AND SIGNALING	[O]	Posttranslational modification, protein turnover, chaperones	Q3SZ15	KOG0867	Glutathione S-transferase
CELLULAR PROCESSES AND SIGNALING	[O]	Posttranslational modification, protein turnover, chaperones	Q32KS0	KOG3207	Beta-tubulin folding cofactor E
CELLULAR PROCESSES AND SIGNALING	[O]	Posttranslational modification, protein turnover, chaperones	F1MER7	KOG3509	Basement membrane-specific heparan sulfate proteoglycan (HSPG) core protein
CELLULAR PROCESSES AND SIGNALING	[OT]	Posttranslational modification, protein turnover, chaperones	Q3ZC71	KOG4841	Dolichol-phosphate mannosyltransferase, subunit 3
CELLULAR PROCESSES AND SIGNALING	[O]	Posttranslational modification, protein turnover, chaperones	Q3SZC2	KOG0174	20S proteasome, regulatory subunit beta type PSMB6/PSMB9/PRE3
CELLULAR PROCESSES AND SIGNALING	[O]	Posttranslational modification, protein turnover, chaperones	Q0IIM6	KOG1868	Ubiquitin C-terminal hydrolase
CELLULAR PROCESSES AND SIGNALING	[OT]	Posttranslational modification, protein turnover, chaperones	Q2KI56	KOG3250	COP9 signalosome, subunit CSN7
CELLULAR PROCESSES AND SIGNALING	[O]	Posttranslational modification, protein turnover, chaperones	Q08DG6	KOG2725	Cytochrome oxidase assembly factor COX15
CELLULAR PROCESSES AND SIGNALING	[O]	Posttranslational modification, protein turnover, chaperones	Q2KJF3	KOG2358	NifU-like domain-containing proteins
CELLULAR PROCESSES AND SIGNALING	[O]	Posttranslational modification, protein turnover, chaperones	Q3SZE9	KOG2512	Beta-tubulin folding cofactor C
CELLULAR PROCESSES AND SIGNALING	[O]	Posttranslational modification, protein turnover, chaperones	P25326	KOG1543	Cysteine proteinase Cathepsin L
CELLULAR PROCESSES AND SIGNALING	[O]	Posttranslational modification, protein turnover, chaperones	E1BMG0	KOG0548	Molecular co-chaperone STI1
CELLULAR PROCESSES AND SIGNALING	[O]	Posttranslational modification, protein turnover, chaperones	A2VE03	KOG0940	Ubiquitin protein ligase RSP5/NEDD4
CELLULAR PROCESSES AND SIGNALING	[O]	Posttranslational modification, protein turnover, chaperones	Q32LN1	KOG0416	Ubiquitin-protein ligase
CELLULAR PROCESSES AND SIGNALING	[O]	Posttranslational modification, protein turnover, chaperones	G3MY77	KOG2603	Oligosaccharyltransferase, gamma subunit
CELLULAR PROCESSES AND SIGNALING	[OT]	Posttranslational modification, protein turnover, chaperones	F6QE33	KOG3250	COP9 signalosome, subunit CSN7
CELLULAR PROCESSES AND SIGNALING	[OK]	Posttranslational modification, protein turnover, chaperones	F1MBG0	KOG1500	Protein arginine N-methyltransferase CARM1
CELLULAR PROCESSES AND SIGNALING	[O]	Posttranslational modification, protein turnover, chaperones	F1MJ70	KOG0101	Molecular chaperones HSP70/HSC70, HSP70 superfamily
CELLULAR PROCESSES AND SIGNALING	[O]	Posttranslational modification, protein turnover, chaperones	Q0P5D0	KOG0546	HSP90 co-chaperone CPR7/Cyclophilin
CELLULAR PROCESSES AND SIGNALING	[O]	Posttranslational modification, protein turnover, chaperones	F1MK73	KOG0940	Ubiquitin protein ligase RSP5/NEDD4
CELLULAR PROCESSES AND SIGNALING	[O]	Posttranslational modification, protein turnover, chaperones	E1BF92	KOG1863	Ubiquitin carboxyl-terminal hydrolase
CELLULAR PROCESSES AND SIGNALING	[O]	Posttranslational modification, protein turnover, chaperones	A5PKG6	KOG2042	Ubiquitin fusion degradation protein-2
CELLULAR PROCESSES AND SIGNALING	[O]	Posttranslational modification, protein turnover, chaperones	A5PKM1	KOG0801	Predicted E3 ubiquitin ligase
CELLULAR PROCESSES AND SIGNALING	[O]	Posttranslational modification, protein turnover, chaperones	A7MB83	KOG1971	Lysyl hydroxylase
CELLULAR PROCESSES AND SIGNALING	[O]	Posttranslational modification, protein turnover, chaperones	Q2NKT5	KOG3457	Sec61 protein translocation complex, beta subunit
CELLULAR PROCESSES AND SIGNALING	[OC]	Posttranslational modification, protein turnover, chaperones	A6H732	KOG0913	Thiol-disulfide isomerase and thioredoxin
CELLULAR PROCESSES AND SIGNALING	[O]	Posttranslational modification, protein turnover, chaperones	Q3ZBG5	KOG3633	BAG family molecular chaperone regulator 2
CELLULAR PROCESSES AND SIGNALING	[O]	Posttranslational modification, protein turnover, chaperones	Q3SZ99	KOG0545	Aryl-hydrocarbon receptor-interacting protein
CELLULAR PROCESSES AND SIGNALING	[O]	Posttranslational modification, protein turnover, chaperones	F6QD94	KOG3496	Cytochrome c oxidase assembly protein/Cu2+ chaperone COX17
CELLULAR PROCESSES AND SIGNALING	[O]	Posttranslational modification, protein turnover, chaperones	F1MTK0	KOG0719	Molecular chaperone (DnaJ superfamily)
CELLULAR PROCESSES AND SIGNALING	[O]	Posttranslational modification, protein turnover, chaperones	Q2TBU2	KOG0914	Thioredoxin-like protein
CELLULAR PROCESSES AND SIGNALING	[O]	Posttranslational modification, protein turnover, chaperones	Q2T9V1	KOG0883	Cyclophilin type, U box-containing peptidyl-prolyl cis-trans isomerase
CELLULAR PROCESSES AND SIGNALING	[OW]	Posttranslational modification, protein turnover, chaperones	F1N1E3	KOG1565	Gelatinase A and related matrix metalloproteases
CELLULAR PROCESSES AND SIGNALING	[O]	Posttranslational modification, protein turnover, chaperones	F1MTZ8	KOG2699	Predicted ubiquitin regulatory protein
CELLULAR PROCESSES AND SIGNALING	[O]	Posttranslational modification, protein turnover, chaperones	F1N1Z2	KOG4598	Putative ubiquitin-specific protease
CELLULAR PROCESSES AND SIGNALING	[O]	Posttranslational modification, protein turnover, chaperones	A2VEA3	KOG1815	Predicted E3 ubiquitin ligase
CELLULAR PROCESSES AND SIGNALING	[O]	Posttranslational modification, protein turnover, chaperones	A2VE20	KOG0425	Ubiquitin-protein ligase
CELLULAR PROCESSES AND SIGNALING	[O]	Posttranslational modification, protein turnover, chaperones	Q2NKZ9	KOG1283	Serine carboxypeptidases
CELLULAR PROCESSES AND SIGNALING	[O]	Posttranslational modification, protein turnover, chaperones	Q7YRD0	KOG3273	Predicted RNA-binding protein Pno1p interacting with Nob1p and involved in 26S proteasome assembly
CELLULAR PROCESSES AND SIGNALING	[O]	Posttranslational modification, protein turnover, chaperones	Q2KHU4	KOG0840	ATP-dependent Clp protease, proteolytic subunit
CELLULAR PROCESSES AND SIGNALING	[O]	Posttranslational modification, protein turnover, chaperones	F1MBE0	KOG0885	Peptidyl-prolyl cis-trans isomerase
CELLULAR PROCESSES AND SIGNALING	[O]	Posttranslational modification, protein turnover, chaperones	E1BCK8	KOG0723	Molecular chaperone (DnaJ superfamily)
CELLULAR PROCESSES AND SIGNALING	[O]	Posttranslational modification, protein turnover, chaperones	F1MKB7	KOG0406	Glutathione S-transferase
CELLULAR PROCESSES AND SIGNALING	[O]	Posttranslational modification, protein turnover, chaperones	F1N3F2	KOG3579	Predicted E3 ubiquitin ligase
CELLULAR PROCESSES AND SIGNALING	[O]	Posttranslational modification, protein turnover, chaperones	E1BGD5	KOG1571	Predicted E3 ubiquitin ligase
CELLULAR PROCESSES AND SIGNALING	[O]	Posttranslational modification, protein turnover, chaperones	A6QLQ0	KOG0311	Predicted E3 ubiquitin ligase
CELLULAR PROCESSES AND SIGNALING	[O]	Posttranslational modification, protein turnover, chaperones	E1BIW0	KOG1140	N-end rule pathway, recognition component UBR1
CELLULAR PROCESSES AND SIGNALING	[O]	Posttranslational modification, protein turnover, chaperones	F1N6W2	KOG0415	Predicted peptidyl prolyl cis-trans isomerase
CELLULAR PROCESSES AND SIGNALING	[O]	Posttranslational modification, protein turnover, chaperones	A8E658	KOG0546	HSP90 co-chaperone CPR7/Cyclophilin
CELLULAR PROCESSES AND SIGNALING	[O]	Posttranslational modification, protein turnover, chaperones	P54149	KOG1635	Peptide methionine sulfoxide reductase
CELLULAR PROCESSES AND SIGNALING	[O]	Posttranslational modification, protein turnover, chaperones	F1N4H5	KOG0367	Protein geranylgeranyltransferase Type I, beta subunit
CELLULAR PROCESSES AND SIGNALING	[O]	Posttranslational modification, protein turnover, chaperones	Q2NL01	KOG1651	Glutathione peroxidase
CELLULAR PROCESSES AND SIGNALING	[O]	Posttranslational modification, protein turnover, chaperones	Q3T0N7	KOG3566	Glycosylphosphatidylinositol anchor attachment protein GAA1
CELLULAR PROCESSES AND SIGNALING	[O]	Posttranslational modification, protein turnover, chaperones	E1BI60	KOG1193	Arginyl-tRNA-protein transferase
CELLULAR PROCESSES AND SIGNALING	[O]	Posttranslational modification, protein turnover, chaperones	Q6EV66	KOG3849	GDP-fucose protein O-fucosyltransferase
CELLULAR PROCESSES AND SIGNALING	[O]	Posttranslational modification, protein turnover, chaperones	A6H756	KOG4400	E3 ubiquitin ligase interacting with arginine methyltransferase
CELLULAR PROCESSES AND SIGNALING	[OU]	Posttranslational modification, protein turnover, chaperones	Q3SYV3	KOG1239	Inner membrane protein translocase involved in respiratory chain assembly
CELLULAR PROCESSES AND SIGNALING	[OR]	Posttranslational modification, protein turnover, chaperones	E1BMX8	KOG0001	Ubiquitin and ubiquitin-like proteins
CELLULAR PROCESSES AND SIGNALING	[O]	Posttranslational modification, protein turnover, chaperones	A4IFN7	KOG0941	E3 ubiquitin protein ligase
CELLULAR PROCESSES AND SIGNALING	[O]	Posttranslational modification, protein turnover, chaperones	Q2TBX4	KOG0101	Molecular chaperones HSP70/HSC70, HSP70 superfamily
CELLULAR PROCESSES AND SIGNALING	[O]	Posttranslational modification, protein turnover, chaperones	Q9TRQ0	KOG1695	Glutathione S-transferase
CELLULAR PROCESSES AND SIGNALING	[O]	Posttranslational modification, protein turnover, chaperones	Q29455	KOG0716	Molecular chaperone (DnaJ superfamily)
CELLULAR PROCESSES AND SIGNALING	[O]	Posttranslational modification, protein turnover, chaperones	A5PK88	KOG1730	Thioredoxin-like protein
CELLULAR PROCESSES AND SIGNALING	[O]	Posttranslational modification, protein turnover, chaperones	Q6EWQ6	KOG2924	Deoxyhypusine synthase
CELLULAR PROCESSES AND SIGNALING	[O]	Posttranslational modification, protein turnover, chaperones	A8E4N5	KOG0311	Predicted E3 ubiquitin ligase
CELLULAR PROCESSES AND SIGNALING	[O]	Posttranslational modification, protein turnover, chaperones	E1BJ08	KOG0406	Glutathione S-transferase
CELLULAR PROCESSES AND SIGNALING	[O]	Posttranslational modification, protein turnover, chaperones	Q3SX30	KOG4761	Proteasome formation inhibitor PI31
CELLULAR PROCESSES AND SIGNALING	[O]	Posttranslational modification, protein turnover, chaperones	E1BL52	KOG2930	SCF ubiquitin ligase, Rbx1 component
CELLULAR PROCESSES AND SIGNALING	[OT]	Posttranslational modification, protein turnover, chaperones	F1MTZ0	KOG4041	Protein phosphatase 1, regulatory (inhibitor) subunit PPP1R2
CELLULAR PROCESSES AND SIGNALING	[O]	Posttranslational modification, protein turnover, chaperones	A2VDP1	KOG0978	E3 ubiquitin ligase involved in syntaxin degradation
CELLULAR PROCESSES AND SIGNALING	[O]	Posttranslational modification, protein turnover, chaperones	Q2KI83	KOG0691	Molecular chaperone (DnaJ superfamily)
CELLULAR PROCESSES AND SIGNALING	[OR]	Posttranslational modification, protein turnover, chaperones	A6QNX2	KOG2183	Prolylcarboxypeptidase (angiotensinase C)
CELLULAR PROCESSES AND SIGNALING	[O]	Posttranslational modification, protein turnover, chaperones	F1N3W8	KOG0940	Ubiquitin protein ligase RSP5/NEDD4
CELLULAR PROCESSES AND SIGNALING	[OC]	Posttranslational modification, protein turnover, chaperones	F1MYQ1	KOG1672	ATP binding protein
CELLULAR PROCESSES AND SIGNALING	[O]	Posttranslational modification, protein turnover, chaperones	Q2YDD0	KOG0101	Molecular chaperones HSP70/HSC70, HSP70 superfamily
CELLULAR PROCESSES AND SIGNALING	[O]	Posttranslational modification, protein turnover, chaperones	E1BIE5	KOG0897	Predicted ubiquitin-conjugating enzyme
CELLULAR PROCESSES AND SIGNALING	[O]	Posttranslational modification, protein turnover, chaperones	E1BMD3	KOG0856	Predicted pilin-like transcription factor
CELLULAR PROCESSES AND SIGNALING	[O]	Posttranslational modification, protein turnover, chaperones	Q32KV6	KOG2160	Armadillo/beta-catenin-like repeat-containing protein
CELLULAR PROCESSES AND SIGNALING	[OT]	Posttranslational modification, protein turnover, chaperones	E1BIX3	KOG0045	Cytosolic Ca2+-dependent cysteine protease (calpain), large subunit (EF-Hand protein superfamily)
CELLULAR PROCESSES AND SIGNALING	[O]	Posttranslational modification, protein turnover, chaperones	A7E2Z6	KOG0731	AAA+-type ATPase containing the peptidase M41 domain
CELLULAR PROCESSES AND SIGNALING	[O]	Posttranslational modification, protein turnover, chaperones	Q148F0	KOG4146	Ubiquitin-like protein
CELLULAR PROCESSES AND SIGNALING	[O]	Posttranslational modification, protein turnover, chaperones	Q3SX23	KOG2004	Mitochondrial ATP-dependent protease PIM1/LON
CELLULAR PROCESSES AND SIGNALING	[O]	Posttranslational modification, protein turnover, chaperones	Q3SX39	KOG3800	Predicted E3 ubiquitin ligase containing RING finger, subunit of transcription/repair factor TFIIH and CDK-activating kinase assembly factor
CELLULAR PROCESSES AND SIGNALING	[O]	Posttranslational modification, protein turnover, chaperones	E1BCW1	KOG1140	N-end rule pathway, recognition component UBR1
CELLULAR PROCESSES AND SIGNALING	[O]	Posttranslational modification, protein turnover, chaperones	F1MUD4	KOG1870	Ubiquitin C-terminal hydrolase
CELLULAR PROCESSES AND SIGNALING	[O]	Posttranslational modification, protein turnover, chaperones	E1BAB9	KOG0425	Ubiquitin-protein ligase
CELLULAR PROCESSES AND SIGNALING	[O]	Posttranslational modification, protein turnover, chaperones	G3MY86	KOG3493	Ubiquitin-like protein
CELLULAR PROCESSES AND SIGNALING	[O]	Posttranslational modification, protein turnover, chaperones	F1N7C1	KOG0941	E3 ubiquitin protein ligase
CELLULAR PROCESSES AND SIGNALING	[O]	Posttranslational modification, protein turnover, chaperones	F1N3I3	KOG0895	Ubiquitin-conjugating enzyme
CELLULAR PROCESSES AND SIGNALING	[O]	Posttranslational modification, protein turnover, chaperones	Q3MHZ7	KOG1349	Gpi-anchor transamidase
CELLULAR PROCESSES AND SIGNALING	[O]	Posttranslational modification, protein turnover, chaperones	A3KMV3	KOG0940	Ubiquitin protein ligase RSP5/NEDD4
CELLULAR PROCESSES AND SIGNALING	[O]	Posttranslational modification, protein turnover, chaperones	Q3SZN3	KOG2661	Peptidase family M48
CELLULAR PROCESSES AND SIGNALING	[O]	Posttranslational modification, protein turnover, chaperones	E1B928	KOG2231	Predicted E3 ubiquitin ligase
CELLULAR PROCESSES AND SIGNALING	[O]	Posttranslational modification, protein turnover, chaperones	Q3SZV5	KOG3061	Proteasome maturation factor
CELLULAR PROCESSES AND SIGNALING	[O]	Posttranslational modification, protein turnover, chaperones	E1BIR2	KOG4127	Renal dipeptidase
CELLULAR PROCESSES AND SIGNALING	[O]	Posttranslational modification, protein turnover, chaperones	E1BCZ2	KOG0314	Predicted E3 ubiquitin ligase
CELLULAR PROCESSES AND SIGNALING	[O]	Posttranslational modification, protein turnover, chaperones	A7Z024	KOG2512	Beta-tubulin folding cofactor C
CELLULAR PROCESSES AND SIGNALING	[O]	Posttranslational modification, protein turnover, chaperones	F1MPL1	KOG0448	Mitofusin 1 GTPase, involved in mitochondrila biogenesis
CELLULAR PROCESSES AND SIGNALING	[O]	Posttranslational modification, protein turnover, chaperones	Q0IIE8	KOG0714	Molecular chaperone (DnaJ superfamily)
CELLULAR PROCESSES AND SIGNALING	[O]	Posttranslational modification, protein turnover, chaperones	F1N4D3	KOG0425	Ubiquitin-protein ligase
CELLULAR PROCESSES AND SIGNALING	[O]	Posttranslational modification, protein turnover, chaperones	F1MCT1	KOG3525	Subtilisin-like proprotein convertase
CELLULAR PROCESSES AND SIGNALING	[O]	Posttranslational modification, protein turnover, chaperones	A4IFC2	KOG0823	Predicted E3 ubiquitin ligase
CELLULAR PROCESSES AND SIGNALING	[O]	Posttranslational modification, protein turnover, chaperones	E1BCI2	KOG0978	E3 ubiquitin ligase involved in syntaxin degradation
METABOLISM	[C]	Energy production and conversion	P00829	KOG1350	F0F1-type ATP synthase, beta subunit
METABOLISM	[CE]	Energy production and conversion	P20004	KOG0453	Aconitase/homoaconitase (aconitase superfamily)
METABOLISM	[C]	Energy production and conversion	P19483	KOG1353	F0F1-type ATP synthase, alpha subunit
METABOLISM	[C]	Energy production and conversion	P48644	KOG2450	Aldehyde dehydrogenase
METABOLISM	[C]	Energy production and conversion	Q32LG3	KOG1494	NAD-dependent malate dehydrogenase
METABOLISM	[C]	Energy production and conversion	P19858	KOG1495	Lactate dehydrogenase
METABOLISM	[C]	Energy production and conversion	G3N3W3	KOG0749	Mitochondrial ADP/ATP carrier proteins
METABOLISM	[C]	Energy production and conversion	Q32PF2	KOG1254	ATP-citrate lyase
METABOLISM	[C]	Energy production and conversion	P32007	KOG0749	Mitochondrial ADP/ATP carrier proteins
METABOLISM	[C]	Energy production and conversion	Q148D3	KOG1317	Fumarase
METABOLISM	[C]	Energy production and conversion	Q5E9B1	KOG1495	Lactate dehydrogenase
METABOLISM	[C]	Energy production and conversion	P23004	KOG2583	Ubiquinol cytochrome c reductase, subunit QCR2
METABOLISM	[C]	Energy production and conversion	Q3MHX5	KOG2799	Succinyl-CoA synthetase, beta subunit
METABOLISM	[C]	Energy production and conversion	P37980	KOG1626	Inorganic pyrophosphatase/Nucleosome remodeling factor, subunit NURF38
METABOLISM	[C]	Energy production and conversion	P15690	KOG2282	NADH-ubiquinone oxidoreductase, NDUFS1/75 kDa subunit
METABOLISM	[C]	Energy production and conversion	P12234	KOG0767	Mitochondrial phosphate carrier protein
METABOLISM	[C]	Energy production and conversion	P02722	KOG0749	Mitochondrial ADP/ATP carrier proteins
METABOLISM	[C]	Energy production and conversion	F1N206	KOG1335	Dihydrolipoamide dehydrogenase
METABOLISM	[C]	Energy production and conversion	F1MDS3	KOG3749	Phosphoenolpyruvate carboxykinase
METABOLISM	[C]	Energy production and conversion	F1N3V0	KOG1257	NADP+-dependent malic enzyme
METABOLISM	[C]	Energy production and conversion	P31404	KOG1352	Vacuolar H+-ATPase V1 sector, subunit A
METABOLISM	[C]	Energy production and conversion	Q29RK1	KOG2617	Citrate synthase
METABOLISM	[C]	Energy production and conversion	Q2HJI1	KOG2403	Succinate dehydrogenase, flavoprotein subunit
METABOLISM	[C]	Energy production and conversion	Q04467	KOG1526	NADP-dependent isocitrate dehydrogenase
METABOLISM	[C]	Energy production and conversion	Q24JZ7	KOG3822	Succinyl-CoA:alpha-ketoacid-CoA transferase
METABOLISM	[C]	Energy production and conversion	A6QNM9	KOG0751	Mitochondrial aspartate/glutamate carrier protein Aralar/Citrin (contains EF-hand Ca2+-binding domains)
METABOLISM	[C]	Energy production and conversion	A5D9D3	KOG1158	NADP/FAD dependent oxidoreductase
METABOLISM	[C]	Energy production and conversion	P31408	KOG1351	Vacuolar H+-ATPase V1 sector, subunit B
METABOLISM	[C]	Energy production and conversion	Q3T145	KOG1496	Malate dehydrogenase
METABOLISM	[C]	Energy production and conversion	P13620	KOG3366	Mitochondrial F1F0-ATP synthase, subunit d/ATP7
METABOLISM	[C]	Energy production and conversion	E1BFG0	KOG2453	Aldehyde dehydrogenase
METABOLISM	[C]	Energy production and conversion	F1MZ38	KOG1255	Succinyl-CoA synthetase, alpha subunit
METABOLISM	[C]	Energy production and conversion	P05631	KOG1531	F0F1-type ATP synthase, gamma subunit
METABOLISM	[C]	Energy production and conversion	A5PJA6	KOG2620	Prohibitins and stomatins of the PID superfamily
METABOLISM	[C]	Energy production and conversion	P21282	KOG2909	Vacuolar H+-ATPase V1 sector, subunit C
METABOLISM	[CR]	Energy production and conversion	F1MUP9	KOG1198	Zinc-binding oxidoreductase
METABOLISM	[C]	Energy production and conversion	P11966	KOG0524	Pyruvate dehydrogenase E1, beta subunit
METABOLISM	[C]	Energy production and conversion	P13621	KOG1662	Mitochondrial F1F0-ATP synthase, subunit OSCP/ATP5
METABOLISM	[C]	Energy production and conversion	F1N690	KOG0557	Dihydrolipoamide acetyltransferase
METABOLISM	[C]	Energy production and conversion	F1MWR3	KOG3954	Electron transfer flavoprotein, alpha subunit
METABOLISM	[C]	Energy production and conversion	P00125	KOG3052	Cytochrome c1
METABOLISM	[C]	Energy production and conversion	A6QR56	KOG2450	Aldehyde dehydrogenase
METABOLISM	[C]	Energy production and conversion	P17694	KOG2870	NADH:ubiquinone oxidoreductase, NDUFS2/49 kDa subunit
METABOLISM	[C]	Energy production and conversion	Q2TBV3	KOG3180	Electron transfer flavoprotein, beta subunit
METABOLISM	[C]	Energy production and conversion	Q08DM3	KOG1257	NADP+-dependent malic enzyme
METABOLISM	[C]	Energy production and conversion	P34943	KOG2865	NADH:ubiquinone oxidoreductase, NDUFA9/39kDa subunit
METABOLISM	[C]	Energy production and conversion	Q3MHW4	KOG3851	Sulfide:quinone oxidoreductase/flavo-binding protein
METABOLISM	[C]	Energy production and conversion	Q2KIV7	KOG1626	Inorganic pyrophosphatase/Nucleosome remodeling factor, subunit NURF38
METABOLISM	[C]	Energy production and conversion	P62894	KOG3453	Cytochrome c
METABOLISM	[C]	Energy production and conversion	P11019	KOG1664	Vacuolar H+-ATPase V1 sector, subunit E
METABOLISM	[CR]	Energy production and conversion	A6QQF5	KOG1198	Zinc-binding oxidoreductase
METABOLISM	[C]	Energy production and conversion	A7MB35	KOG0225	Pyruvate dehydrogenase E1, alpha subunit
METABOLISM	[C]	Energy production and conversion	P02721	KOG4634	Mitochondrial F1F0-ATP synthase, subunit Cf6 (coupling factor 6)
METABOLISM	[C]	Energy production and conversion	P00423	KOG4075	Cytochrome c oxidase, subunit IV/COX5b
METABOLISM	[C]	Energy production and conversion	P23709	KOG1713	NADH-ubiquinone oxidoreductase, NDUFS3/30 kDa subunit
METABOLISM	[C]	Energy production and conversion	F1MB84	KOG0069	Glyoxylate/hydroxypyruvate reductase (D-isomer-specific 2-hydroxy acid dehydrogenase superfamily)
METABOLISM	[C]	Energy production and conversion	P00429	KOG3057	Cytochrome c oxidase, subunit VIb/COX12
METABOLISM	[C]	Energy production and conversion	F1MXY8	KOG0756	Mitochondrial tricarboxylate/dicarboxylate carrier proteins
METABOLISM	[C]	Energy production and conversion	F1MGC0	KOG2799	Succinyl-CoA synthetase, beta subunit
METABOLISM	[C]	Energy production and conversion	Q28029	KOG3432	Vacuolar H+-ATPase V1 sector, subunit F
METABOLISM	[C]	Energy production and conversion	B1P072	KOG4767	Cytochrome c oxidase, subunit II, and related proteins
METABOLISM	[C]	Energy production and conversion	P00126	KOG4763	Ubiquinol-cytochrome c reductase hinge protein
METABOLISM	[C]	Energy production and conversion	F1MX88	KOG0751	Mitochondrial aspartate/glutamate carrier protein Aralar/Citrin (contains EF-hand Ca2+-binding domains)
METABOLISM	[C]	Energy production and conversion	F1N2L9	KOG2450	Aldehyde dehydrogenase
METABOLISM	[C]	Energy production and conversion	P00426	KOG4077	Cytochrome c oxidase, subunit Va/COX6
METABOLISM	[C]	Energy production and conversion	P25708	KOG2658	NADH:ubiquinone oxidoreductase, NDUFV1/51kDa subunit
METABOLISM	[C]	Energy production and conversion	F1MZL8	KOG2759	Vacuolar H+-ATPase V1 sector, subunit H
METABOLISM	[C]	Energy production and conversion	F1N688	KOG1351	Vacuolar H+-ATPase V1 sector, subunit B
METABOLISM	[C]	Energy production and conversion	P23935	KOG3365	NADH:ubiquinone oxidoreductase, NDUFA5/B13 subunit
METABOLISM	[C]	Energy production and conversion	P20000	KOG2450	Aldehyde dehydrogenase
METABOLISM	[CIQ]	Energy production and conversion	G3X6L0	KOG1748	Acyl carrier protein/NADH-ubiquinone oxidoreductase, NDUFAB1/SDAP subunit
METABOLISM	[C]	Energy production and conversion	P04394	KOG3196	NADH:ubiquinone oxidoreductase, NDUFV2/24 kD subunit
METABOLISM	[C]	Energy production and conversion	P34942	KOG3877	NADH:ubiquinone oxidoreductase, NDUFA10/42kDa subunit
METABOLISM	[CE]	Energy production and conversion	Q29448	KOG2368	Hydroxymethylglutaryl-CoA lyase
METABOLISM	[CR]	Energy production and conversion	O97764	KOG1197	Predicted quinone oxidoreductase
METABOLISM	[C]	Energy production and conversion	P42026	KOG1687	NADH-ubiquinone oxidoreductase, NUFS7/PSST/20 kDa subunit
METABOLISM	[C]	Energy production and conversion	Q3T189	KOG3049	Succinate dehydrogenase, Fe-S protein subunit
METABOLISM	[C]	Energy production and conversion	Q2T9Y3	KOG0225	Pyruvate dehydrogenase E1, alpha subunit
METABOLISM	[C]	Energy production and conversion	A8E4P3	KOG2621	Prohibitins and stomatins of the PID superfamily
METABOLISM	[C]	Energy production and conversion	Q862D4	KOG1495	Lactate dehydrogenase
METABOLISM	[C]	Energy production and conversion	Q00361	KOG4326	Mitochondrial F1F0-ATP synthase, subunit e
METABOLISM	[C]	Energy production and conversion	P42028	KOG3256	NADH:ubiquinone oxidoreductase, NDUFS8/23 kDa subunit
METABOLISM	[C]	Energy production and conversion	P05630	KOG1758	Mitochondrial F1F0-ATP synthase, subunit delta/ATP16
METABOLISM	[C]	Energy production and conversion	P00130	KOG3494	Ubiquinol cytochrome c oxidoreductase, subunit QCR9
METABOLISM	[C]	Energy production and conversion	Q02380	KOG4632	NADH:ubiquinone oxidoreductase, NDUFB5/SGDH subunit
METABOLISM	[C]	Energy production and conversion	P41500	KOG3360	Acylphosphatase
METABOLISM	[C]	Energy production and conversion	Q02372	KOG4040	NADH:ubiquinone oxidoreductase, NDUFB8/ASHI subunit
METABOLISM	[C]	Energy production and conversion	P42029	KOG3458	NADH:ubiquinone oxidoreductase, NDUFA8/PGIV/19 kDa subunit
METABOLISM	[C]	Energy production and conversion	Q0P5F6	KOG0537	Cytochrome b5
METABOLISM	[C]	Energy production and conversion	Q02368	KOG3468	NADH:ubiquinone oxidoreductase, NDUFB7/B18 subunit
METABOLISM	[C]	Energy production and conversion	Q5E9Y6	KOG4129	Exopolyphosphatases and related proteins
METABOLISM	[C]	Energy production and conversion	P22292	KOG0759	Mitochondrial oxoglutarate/malate carrier proteins
METABOLISM	[C]	Energy production and conversion	F1N270	KOG1647	Vacuolar H+-ATPase V1 sector, subunit D
METABOLISM	[CD]	Energy production and conversion	Q95KV7	KOG3300	NADH:ubiquinone oxidoreductase, B16.6 subunit/cell death-regulatory protein
METABOLISM	[C]	Energy production and conversion	A6QQT4	KOG2456	Aldehyde dehydrogenase
METABOLISM	[C]	Energy production and conversion	Q02366	KOG3426	NADH:ubiquinone oxidoreductase, NDUFA6/B14 subunit
METABOLISM	[C]	Energy production and conversion	P61420	KOG2957	Vacuolar H+-ATPase V0 sector, subunit d
METABOLISM	[C]	Energy production and conversion	Q02370	KOG3446	NADH:ubiquinone oxidoreductase NDUFA2/B8 subunit
METABOLISM	[C]	Energy production and conversion	Q28851	KOG4092	Mitochondrial F1F0-ATP synthase, subunit f
METABOLISM	[C]	Energy production and conversion	Q27955	KOG1575	Voltage-gated shaker-like K+ channel, subunit beta/KCNAB
METABOLISM	[C]	Energy production and conversion	E1BDP3	KOG2451	Aldehyde dehydrogenase
METABOLISM	[C]	Energy production and conversion	P00428	KOG3352	Cytochrome c oxidase, subunit Vb/COX4
METABOLISM	[C]	Energy production and conversion	P00430	KOG4527	Cytochrome c oxidase, subunit VIIc/COX8
METABOLISM	[C]	Energy production and conversion	Q58CX1	KOG2958	Galactose-1-phosphate uridylyltransferase
METABOLISM	[C]	Energy production and conversion	P40682	KOG3868	Vacuolar H+-ATPase V0 sector, accessory subunit S1 (Ac45)
METABOLISM	[C]	Energy production and conversion	F1N5F2	KOG1182	Branched chain alpha-keto acid dehydrogenase complex, alpha subunit
METABOLISM	[C]	Energy production and conversion	V6F959	KOG4103	Mitochondrial F1F0-ATP synthase, subunit g/ATP20
METABOLISM	[C]	Energy production and conversion	Q02375	KOG3389	NADH:ubiquinone oxidoreductase, NDUFS4/18 kDa subunit
METABOLISM	[C]	Energy production and conversion	F1MJV0	KOG2189	Vacuolar H+-ATPase V0 sector, subunit a
METABOLISM	[C]	Energy production and conversion	Q02379	KOG4110	NADH:ubiquinone oxidoreductase, NDUFS5/15kDa
METABOLISM	[C]	Energy production and conversion	P00171	KOG0537	Cytochrome b5
METABOLISM	[C]	Energy production and conversion	P00129	KOG3440	Ubiquinol cytochrome c reductase, subunit QCR7
METABOLISM	[C]	Energy production and conversion	Q02367	KOG4633	NADH:ubiquinone oxidoreductase, NDUFB6/B17 subunit
METABOLISM	[C]	Energy production and conversion	P05632	KOG3495	Mitochondrial F1F0-ATP synthase, subunit epsilon/ATP15
METABOLISM	[C]	Energy production and conversion	Q05752	KOG4630	NADH:ubiquinone oxidoreductase, NDUFA7/B14.5A subunit
METABOLISM	[C]	Energy production and conversion	P79251	KOG1772	Vacuolar H+-ATPase V1 sector, subunit G
METABOLISM	[C]	Energy production and conversion	O97725	KOG3382	NADH:ubiquinone oxidoreductase, B17.2 subunit
METABOLISM	[CR]	Energy production and conversion	Q59A28	KOG1198	Zinc-binding oxidoreductase
METABOLISM	[C]	Energy production and conversion	A8YXY4	KOG3456	NADH:ubiquinone oxidoreductase, NDUFS6/13 kDa subunit
METABOLISM	[C]	Energy production and conversion	F1MLZ1	KOG1619	Cytochrome b
METABOLISM	[C]	Energy production and conversion	Q02827	KOG4516	NADH:ubiquinone oxidoreductase, NDUFC2/B14.5B subunit
METABOLISM	[C]	Energy production and conversion	M5FHL5	KOG4009	NADH-ubiquinone oxidoreductase, subunit NDUFB10/PDSW
METABOLISM	[C]	Energy production and conversion	Q02369	KOG3466	NADH:ubiquinone oxidoreductase, NDUFB9/B22 subunit
METABOLISM	[C]	Energy production and conversion	Q08DK4	KOG0750	Mitochondrial solute carrier protein
METABOLISM	[C]	Energy production and conversion	Q2KIG0	KOG2415	Electron transfer flavoprotein ubiquinone oxidoreductase
METABOLISM	[C]	Energy production and conversion	P22439	KOG0557	Dihydrolipoamide acetyltransferase
METABOLISM	[C]	Energy production and conversion	Q2KJJ1	KOG0769	Predicted mitochondrial carrier protein
METABOLISM	[C]	Energy production and conversion	Q1JPA0	KOG2456	Aldehyde dehydrogenase
METABOLISM	[C]	Energy production and conversion	Q08DK7	KOG0758	Mitochondrial carnitine-acylcarnitine carrier protein
METABOLISM	[C]	Energy production and conversion	A6QLU1	KOG0042	Glycerol-3-phosphate dehydrogenase
METABOLISM	[C]	Energy production and conversion	Q02365	KOG4631	NADH:ubiquinone oxidoreductase, NDUFB3/B12 subunit
METABOLISM	[CO]	Energy production and conversion	A5PJG7	KOG3996	Holocytochrome c synthase/heme-lyase
METABOLISM	[C]	Energy production and conversion	Q17QE6	KOG3361	Iron binding protein involved in Fe-S cluster formation
METABOLISM	[C]	Energy production and conversion	A6H784	KOG2792	Putative cytochrome C oxidase assembly protein
METABOLISM	[C]	Energy production and conversion	P11181	KOG0558	Dihydrolipoamide transacylase (alpha-keto acid dehydrogenase E2 subunit)
METABOLISM	[C]	Energy production and conversion	P00257	KOG3309	Ferredoxin
METABOLISM	[C]	Energy production and conversion	P13271	KOG4116	Ubiquinol cytochrome c reductase, subunit QCR8
METABOLISM	[C]	Energy production and conversion	F1MFX9	KOG1764	5'-AMP-activated protein kinase, gamma subunit
METABOLISM	[CU]	Energy production and conversion	Q2TBG7	KOG1119	Mitochondrial Fe-S cluster biosynthesis protein ISA2 (contains a HesB-like domain)
METABOLISM	[C]	Energy production and conversion	P07926	KOG3025	Mitochondrial F1F0-ATP synthase, subunit c/ATP9/proteolipid
METABOLISM	[C]	Energy production and conversion	A6QQR7	KOG2711	Glycerol-3-phosphate dehydrogenase/dihydroxyacetone 3-phosphate reductase
METABOLISM	[C]	Energy production and conversion	Q2KHW4	KOG0763	Mitochondrial ornithine transporter
METABOLISM	[C]	Energy production and conversion	Q3SZA4	KOG0758	Mitochondrial carnitine-acylcarnitine carrier protein
METABOLISM	[C]	Energy production and conversion	Q1LZ96	KOG3015	F1-ATP synthase assembly protein
METABOLISM	[C]	Energy production and conversion	A1A4J8	KOG2792	Putative cytochrome C oxidase assembly protein
METABOLISM	[CR]	Energy production and conversion	E1BN59	KOG2614	Kynurenine 3-monooxygenase and related flavoprotein monooxygenases
POORLY CHARACTERIZED	[R]	General function prediction only	P31976	KOG3529	Radixin, moesin and related proteins of the ERM family
POORLY CHARACTERIZED	[R]	General function prediction only	Q2HJ49	KOG3529	Radixin, moesin and related proteins of the ERM family
POORLY CHARACTERIZED	[R]	General function prediction only	A7MBJ5	KOG1824	TATA-binding protein-interacting protein
POORLY CHARACTERIZED	[R]	General function prediction only	F1MJJ8	KOG3529	Radixin, moesin and related proteins of the ERM family
POORLY CHARACTERIZED	[R]	General function prediction only	Q2HJ60	KOG0118	FOG: RRM domain
POORLY CHARACTERIZED	[R]	General function prediction only	Q5E962	KOG1577	Aldo/keto reductase family proteins
POORLY CHARACTERIZED	[R]	General function prediction only	P13696	KOG3346	Phosphatidylethanolamine binding protein
POORLY CHARACTERIZED	[R]	General function prediction only	F2Z4F5	KOG3675	Dipeptidyl peptidase III
POORLY CHARACTERIZED	[R]	General function prediction only	P09867	KOG0118	FOG: RRM domain
POORLY CHARACTERIZED	[R]	General function prediction only	Q3ZBH5	KOG2776	Metallopeptidase
POORLY CHARACTERIZED	[R]	General function prediction only	F1MMA0	KOG3792	Transcription factor NFAT, subunit NF90
POORLY CHARACTERIZED	[R]	General function prediction only	E1BKM4	KOG2220	Predicted signal transduction protein
POORLY CHARACTERIZED	[R]	General function prediction only	F1MVC0	KOG0370	Multifunctional pyrimidine synthesis protein CAD (includes carbamoyl-phophate synthetase, aspartate transcarbamylase, and glutamine amidotransferase)
POORLY CHARACTERIZED	[R]	General function prediction only	P61585	KOG0393	Ras-related small GTPase, Rho type
POORLY CHARACTERIZED	[R]	General function prediction only	P11017	KOG0286	G-protein beta subunit
POORLY CHARACTERIZED	[R]	General function prediction only	E1B9H3	KOG4246	Predicted DNA-binding protein, contains SAP domain
POORLY CHARACTERIZED	[RV]	General function prediction only	Q5E946	KOG2764	Putative transcriptional regulator DJ-1
POORLY CHARACTERIZED	[R]	General function prediction only	Q3ZC44	KOG0118	FOG: RRM domain
POORLY CHARACTERIZED	[R]	General function prediction only	A1L5B7	KOG2945	Predicted RNA-binding protein
POORLY CHARACTERIZED	[R]	General function prediction only	F1MJQ1	KOG0394	Ras-related GTPase
POORLY CHARACTERIZED	[R]	General function prediction only	F1N3F6	KOG0383	Predicted helicase
POORLY CHARACTERIZED	[R]	General function prediction only	P62871	KOG0286	G-protein beta subunit
POORLY CHARACTERIZED	[R]	General function prediction only	A5PJD6	KOG2037	Guanylate-binding protein
POORLY CHARACTERIZED	[R]	General function prediction only	P10103	KOG0381	HMG box-containing protein
POORLY CHARACTERIZED	[R]	General function prediction only	E1BEG2	KOG0118	FOG: RRM domain
POORLY CHARACTERIZED	[R]	General function prediction only	Q3ZCJ2	KOG1577	Aldo/keto reductase family proteins
POORLY CHARACTERIZED	[R]	General function prediction only	P00727	KOG2597	Predicted aminopeptidase of the M17 family
POORLY CHARACTERIZED	[R]	General function prediction only	Q3SX47	KOG0118	FOG: RRM domain
POORLY CHARACTERIZED	[R]	General function prediction only	P61223	KOG0395	Ras-related GTPase
POORLY CHARACTERIZED	[R]	General function prediction only	Q0V8D5	KOG3792	Transcription factor NFAT, subunit NF90
POORLY CHARACTERIZED	[R]	General function prediction only	Q2HJ33	KOG1491	Predicted GTP-binding protein (ODN superfamily)
POORLY CHARACTERIZED	[R]	General function prediction only	Q0P569	KOG3866	DNA-binding protein of the nucleobindin family
POORLY CHARACTERIZED	[R]	General function prediction only	Q1RMJ6	KOG0393	Ras-related small GTPase, Rho type
POORLY CHARACTERIZED	[R]	General function prediction only	F1MIT4	KOG2295	C2H2 Zn-finger protein
POORLY CHARACTERIZED	[R]	General function prediction only	A6H6Y0	KOG0118	FOG: RRM domain
POORLY CHARACTERIZED	[R]	General function prediction only	Q3T0S7	KOG4380	Carnitine deficiency associated protein
POORLY CHARACTERIZED	[R]	General function prediction only	M5FMW1	KOG0118	FOG: RRM domain
POORLY CHARACTERIZED	[R]	General function prediction only	F1MYS7	KOG0118	FOG: RRM domain
POORLY CHARACTERIZED	[R]	General function prediction only	E1BBC4	KOG0447	Dynamin-like GTP binding protein
POORLY CHARACTERIZED	[R]	General function prediction only	E1BDB0	KOG3527	Erythrocyte membrane protein 4.1 and related proteins of the ERM family
POORLY CHARACTERIZED	[R]	General function prediction only	F1MPZ9	KOG1917	Membrane-associated hematopoietic protein
POORLY CHARACTERIZED	[R]	General function prediction only	P48734	KOG0594	Protein kinase PCTAIRE and related kinases
POORLY CHARACTERIZED	[R]	General function prediction only	P62833	KOG0395	Ras-related GTPase
POORLY CHARACTERIZED	[R]	General function prediction only	P80513	KOG4154	Arginine-rich protein
POORLY CHARACTERIZED	[R]	General function prediction only	Q2KJA2	KOG0927	Predicted transporter (ABC superfamily)
POORLY CHARACTERIZED	[R]	General function prediction only	F1N4Q2	KOG2775	Metallopeptidase
POORLY CHARACTERIZED	[R]	General function prediction only	A5PKD6	KOG0286	G-protein beta subunit
POORLY CHARACTERIZED	[R]	General function prediction only	E1BIA7	KOG1839	Uncharacterized protein CLU1/cluA/TIF31 involved in mitochondrial morphology/distribution, also found associated with eIF-3
POORLY CHARACTERIZED	[R]	General function prediction only	E1BJH1	KOG1916	Nuclear protein, contains WD40 repeats
POORLY CHARACTERIZED	[R]	General function prediction only	E1BN47	KOG3534	p53 inducible protein PIR121
POORLY CHARACTERIZED	[R]	General function prediction only	Q5E952	KOG0118	FOG: RRM domain
POORLY CHARACTERIZED	[R]	General function prediction only	P30932	KOG3882	Tetraspanin family integral membrane protein
POORLY CHARACTERIZED	[R]	General function prediction only	P62998	KOG0393	Ras-related small GTPase, Rho type
POORLY CHARACTERIZED	[R]	General function prediction only	Q58DN4	KOG2564	Predicted acetyltransferases and hydrolases with the alpha/beta hydrolase fold
POORLY CHARACTERIZED	[R]	General function prediction only	A6QL97	KOG4277	Uncharacterized conserved protein, contains thioredoxin domain
POORLY CHARACTERIZED	[R]	General function prediction only	Q17R04	KOG4246	Predicted DNA-binding protein, contains SAP domain
POORLY CHARACTERIZED	[R]	General function prediction only	F1N5F7	KOG2753	Uncharacterized conserved protein, contains PCI domain
POORLY CHARACTERIZED	[R]	General function prediction only	A7E3V0	KOG4582	Uncharacterized conserved protein, contains ZZ-type Zn-finger
POORLY CHARACTERIZED	[R]	General function prediction only	Q1JPH6	KOG0118	FOG: RRM domain
POORLY CHARACTERIZED	[R]	General function prediction only	F1MQQ8	KOG1899	LAR transmembrane tyrosine phosphatase-interacting protein liprin
POORLY CHARACTERIZED	[R]	General function prediction only	Q3ZBT6	KOG0118	FOG: RRM domain
POORLY CHARACTERIZED	[R]	General function prediction only	A5D7A0	KOG0041	Predicted Ca2+-binding protein, EF-Hand protein superfamily
POORLY CHARACTERIZED	[R]	General function prediction only	A5PJQ6	KOG1110	Putative steroid membrane receptor Hpr6.6/25-Dx
POORLY CHARACTERIZED	[R]	General function prediction only	F1MPG7	KOG2036	Predicted P-loop ATPase fused to an acetyltransferase
POORLY CHARACTERIZED	[R]	General function prediction only	E1BMI6	KOG2484	GTPase
POORLY CHARACTERIZED	[R]	General function prediction only	F1N0H3	KOG0382	Carbonic anhydrase
POORLY CHARACTERIZED	[R]	General function prediction only	Q3ZBW5	KOG0393	Ras-related small GTPase, Rho type
POORLY CHARACTERIZED	[R]	General function prediction only	Q3SZC0	KOG1766	Enhancer of rudimentary
POORLY CHARACTERIZED	[R]	General function prediction only	F1MYW4	KOG1490	GTP-binding protein CRFG/NOG1 (ODN superfamily)
POORLY CHARACTERIZED	[R]	General function prediction only	Q0IIG8	KOG0080	GTPase Rab18, small G protein superfamily
POORLY CHARACTERIZED	[R]	General function prediction only	Q1RMI2	KOG0393	Ras-related small GTPase, Rho type
POORLY CHARACTERIZED	[R]	General function prediction only	F1N544	KOG0383	Predicted helicase
POORLY CHARACTERIZED	[R]	General function prediction only	P40673	KOG0381	HMG box-containing protein
POORLY CHARACTERIZED	[R]	General function prediction only	Q2HJ55	KOG2602	Predicted cell surface protein homologous to bacterial outer membrane proteins
POORLY CHARACTERIZED	[R]	General function prediction only	F2Z4I5	KOG0075	GTP-binding ADP-ribosylation factor-like protein
POORLY CHARACTERIZED	[R]	General function prediction only	Q2TBS9	KOG0275	Conserved WD40 repeat-containing protein
POORLY CHARACTERIZED	[R]	General function prediction only	Q3SWX3	KOG2597	Predicted aminopeptidase of the M17 family
POORLY CHARACTERIZED	[R]	General function prediction only	A5PKL2	KOG0395	Ras-related GTPase
POORLY CHARACTERIZED	[R]	General function prediction only	Q08E20	KOG3101	Esterase D
POORLY CHARACTERIZED	[R]	General function prediction only	F1N226	KOG3540	Beta amyloid precursor protein
POORLY CHARACTERIZED	[R]	General function prediction only	A4FV36	KOG2244	Highly conserved protein containing a thioredoxin domain
POORLY CHARACTERIZED	[R]	General function prediction only	Q2TBW6	KOG0074	GTP-binding ADP-ribosylation factor-like protein ARL3
POORLY CHARACTERIZED	[R]	General function prediction only	Q2TBH2	KOG0395	Ras-related GTPase
POORLY CHARACTERIZED	[R]	General function prediction only	Q17QZ9	KOG1124	FOG: TPR repeat
POORLY CHARACTERIZED	[R]	General function prediction only	Q08E38	KOG0289	mRNA splicing factor
POORLY CHARACTERIZED	[R]	General function prediction only	Q1RMM1	KOG1763	Uncharacterized conserved protein, contains CCCH-type Zn-finger
POORLY CHARACTERIZED	[R]	General function prediction only	A8E651	KOG1995	Conserved Zn-finger protein
POORLY CHARACTERIZED	[R]	General function prediction only	Q29RL2	KOG1667	Zn2+-binding protein Melusin/RAR1, contains CHORD domain
POORLY CHARACTERIZED	[R]	General function prediction only	F1N719	KOG0376	Serine-threonine phosphatase 2A, catalytic subunit
POORLY CHARACTERIZED	[R]	General function prediction only	Q3ZCE8	KOG0130	RNA-binding protein RBM8/Tsunagi (RRM superfamily)
POORLY CHARACTERIZED	[R]	General function prediction only	E1B7G5	KOG4307	RNA binding protein RBM12/SWAN
POORLY CHARACTERIZED	[R]	General function prediction only	A1L5A6	KOG3037	Cell membrane glycoprotein
POORLY CHARACTERIZED	[R]	General function prediction only	Q3T0E5	KOG1520	Predicted alkaloid synthase/Surface mucin Hemomucin
POORLY CHARACTERIZED	[R]	General function prediction only	Q5E9D6	KOG3085	Predicted hydrolase (HAD superfamily)
POORLY CHARACTERIZED	[R]	General function prediction only	Q1RMU4	KOG2962	Prohibitin-related membrane protease subunits
POORLY CHARACTERIZED	[R]	General function prediction only	P50227	KOG1584	Sulfotransferase
POORLY CHARACTERIZED	[R]	General function prediction only	Q2KIS4	KOG0725	Reductases with broad range of substrate specificities
POORLY CHARACTERIZED	[R]	General function prediction only	Q2HJD7	KOG0409	Predicted dehydrogenase
POORLY CHARACTERIZED	[R]	General function prediction only	Q3SZ73	KOG2382	Predicted alpha/beta hydrolase
POORLY CHARACTERIZED	[R]	General function prediction only	Q17R06	KOG0088	GTPase Rab21, small G protein superfamily
POORLY CHARACTERIZED	[R]	General function prediction only	Q3ZBU9	KOG2507	Ubiquitin regulatory protein UBXD2, contains UAS and UBX domains
POORLY CHARACTERIZED	[R]	General function prediction only	F6Q9X9	KOG0504	FOG: Ankyrin repeat
POORLY CHARACTERIZED	[R]	General function prediction only	A5D7R9	KOG0395	Ras-related GTPase
POORLY CHARACTERIZED	[R]	General function prediction only	F1N5P8	KOG2010	Double stranded RNA binding protein
POORLY CHARACTERIZED	[R]	General function prediction only	G3X6L5	KOG0075	GTP-binding ADP-ribosylation factor-like protein
POORLY CHARACTERIZED	[R]	General function prediction only	Q32LN7	KOG4155	FOG: WD40 repeat
POORLY CHARACTERIZED	[R]	General function prediction only	I7FVA7	KOG0381	HMG box-containing protein
POORLY CHARACTERIZED	[R]	General function prediction only	Q32LM2	KOG0553	TPR repeat-containing protein
POORLY CHARACTERIZED	[R]	General function prediction only	F1N4K3	KOG0118	FOG: RRM domain
POORLY CHARACTERIZED	[R]	General function prediction only	E1BPV2	KOG1233	Alkyl-dihydroxyacetonephosphate synthase
POORLY CHARACTERIZED	[R]	General function prediction only	F1MND5	KOG4307	RNA binding protein RBM12/SWAN
POORLY CHARACTERIZED	[R]	General function prediction only	A7YY55	KOG3187	Protein tyrosine phosphatase-like protein PTPLA (contains Pro instead of catalytic Arg)
POORLY CHARACTERIZED	[R]	General function prediction only	A6QQ09	KOG3450	Huntingtin interacting protein HYPK
POORLY CHARACTERIZED	[R]	General function prediction only	A5D977	KOG0395	Ras-related GTPase
POORLY CHARACTERIZED	[R]	General function prediction only	Q2KJJ8	KOG3603	Predicted phospholipase D
POORLY CHARACTERIZED	[R]	General function prediction only	Q3ZBF3	KOG3346	Phosphatidylethanolamine binding protein
POORLY CHARACTERIZED	[R]	General function prediction only	Q32L99	KOG1196	Predicted NAD-dependent oxidoreductase
POORLY CHARACTERIZED	[R]	General function prediction only	G3MY03	KOG3066	Translin-associated protein X
POORLY CHARACTERIZED	[R]	General function prediction only	F6RBQ9	KOG0118	FOG: RRM domain
POORLY CHARACTERIZED	[RT]	General function prediction only	A5PJL4	KOG0598	Ribosomal protein S6 kinase and related proteins
POORLY CHARACTERIZED	[R]	General function prediction only	Q3SZN4	KOG0118	FOG: RRM domain
POORLY CHARACTERIZED	[R]	General function prediction only	Q3SZM1	KOG4208	Nucleolar RNA-binding protein NIFK
POORLY CHARACTERIZED	[R]	General function prediction only	G3MWH1	KOG4010	Coiled-coil protein TPD52
POORLY CHARACTERIZED	[R]	General function prediction only	F1MCZ7	KOG0381	HMG box-containing protein
POORLY CHARACTERIZED	[R]	General function prediction only	A7Z034	KOG0504	FOG: Ankyrin repeat
POORLY CHARACTERIZED	[R]	General function prediction only	F6Q234	KOG2737	Putative metallopeptidase
POORLY CHARACTERIZED	[R]	General function prediction only	Q0P565	KOG3197	Predicted hydrolases of HD superfamily
POORLY CHARACTERIZED	[R]	General function prediction only	A4IFR1	KOG2950	Uncharacterized protein involved in protein-protein interaction, contains polyproline-binding GYF domain
POORLY CHARACTERIZED	[R]	General function prediction only	F1MSJ9	KOG0079	GTP-binding protein H-ray, small G protein superfamily
POORLY CHARACTERIZED	[R]	General function prediction only	F1MZD5	KOG0725	Reductases with broad range of substrate specificities
POORLY CHARACTERIZED	[R]	General function prediction only	F1MX09	KOG1128	Uncharacterized conserved protein, contains TPR repeats
POORLY CHARACTERIZED	[R]	General function prediction only	A6QLU8	KOG2501	Thioredoxin, nucleoredoxin and related proteins
POORLY CHARACTERIZED	[R]	General function prediction only	Q05B71	KOG3461	CDGSH-type Zn-finger containing protein
POORLY CHARACTERIZED	[R]	General function prediction only	Q3ZCK2	KOG0395	Ras-related GTPase
POORLY CHARACTERIZED	[R]	General function prediction only	F1MDL6	KOG2966	Uncharacterized conserved protein
POORLY CHARACTERIZED	[R]	General function prediction only	A4FUC9	KOG2220	Predicted signal transduction protein
POORLY CHARACTERIZED	[R]	General function prediction only	E1B7F5	KOG1274	WD40 repeat protein
POORLY CHARACTERIZED	[R]	General function prediction only	Q3T0U1	KOG4357	Uncharacterized conserved protein (involved in mesoderm differentiation in humans)
POORLY CHARACTERIZED	[R]	General function prediction only	F2Z4I1	KOG0395	Ras-related GTPase
POORLY CHARACTERIZED	[R]	General function prediction only	F1MHP1	KOG0151	Predicted splicing regulator, contains RRM, SWAP and RPR domains
POORLY CHARACTERIZED	[R]	General function prediction only	F1MNS8	KOG3375	Phosphoprotein/predicted coiled-coil protein
POORLY CHARACTERIZED	[R]	General function prediction only	F1MZ22	KOG2220	Predicted signal transduction protein
POORLY CHARACTERIZED	[R]	General function prediction only	Q1JQD2	KOG0302	Ribosome Assembly protein
POORLY CHARACTERIZED	[R]	General function prediction only	Q0IIH5	KOG3866	DNA-binding protein of the nucleobindin family
POORLY CHARACTERIZED	[R]	General function prediction only	A5PJR9	KOG1424	Predicted GTP-binding protein MMR1
POORLY CHARACTERIZED	[R]	General function prediction only	Q0VD18	KOG3040	Predicted sugar phosphatase (HAD superfamily)
POORLY CHARACTERIZED	[R]	General function prediction only	Q08DM8	KOG3067	Translin family protein
POORLY CHARACTERIZED	[R]	General function prediction only	F1N7R5	KOG3837	Uncharacterized conserved protein, contains DM14 and C2 domains
POORLY CHARACTERIZED	[R]	General function prediction only	E1BA21	KOG0381	HMG box-containing protein
POORLY CHARACTERIZED	[R]	General function prediction only	Q1LZ72	KOG3782	Predicted membrane protein, contains type II SA sequence
POORLY CHARACTERIZED	[R]	General function prediction only	Q1LZH1	KOG2362	Uncharacterized Fe-S protein
POORLY CHARACTERIZED	[R]	General function prediction only	Q5E9Y0	KOG0594	Protein kinase PCTAIRE and related kinases
POORLY CHARACTERIZED	[R]	General function prediction only	Q3T0G5	KOG3157	Proline synthetase co-transcribed protein
POORLY CHARACTERIZED	[R]	General function prediction only	Q2NL37	KOG3034	Isoamyl acetate-hydrolyzing esterase and related enzymes
POORLY CHARACTERIZED	[R]	General function prediction only	E1BBW0	KOG2010	Double stranded RNA binding protein
POORLY CHARACTERIZED	[RT]	General function prediction only	A4IFF4	KOG0598	Ribosomal protein S6 kinase and related proteins
POORLY CHARACTERIZED	[R]	General function prediction only	A6QQR0	KOG1963	WD40 repeat protein
POORLY CHARACTERIZED	[R]	General function prediction only	Q32PJ6	KOG0645	WD40 repeat protein
POORLY CHARACTERIZED	[R]	General function prediction only	Q2KJ86	KOG2914	Predicted haloacid-halidohydrolase and related hydrolases
POORLY CHARACTERIZED	[R]	General function prediction only	Q0IIJ0	KOG3138	Predicted N-acetyltransferase
POORLY CHARACTERIZED	[R]	General function prediction only	A4FUE1	KOG1880	Nuclear inhibitor of phosphatase-1
POORLY CHARACTERIZED	[R]	General function prediction only	A4IFU2	KOG0395	Ras-related GTPase
POORLY CHARACTERIZED	[R]	General function prediction only	G3N3M2	KOG4436	Predicted GTPase activator NB4S/EVI5 (contains TBC domain)/Calmodulin-binding protein Pollux (contains PTB and TBC domains)
POORLY CHARACTERIZED	[R]	General function prediction only	Q32KY4	KOG0594	Protein kinase PCTAIRE and related kinases
POORLY CHARACTERIZED	[R]	General function prediction only	A5PJN6	KOG2396	HAT (Half-A-TPR) repeat-containing protein
POORLY CHARACTERIZED	[R]	General function prediction only	E1BMF2	KOG2719	Metalloprotease
POORLY CHARACTERIZED	[R]	General function prediction only	A6QR21	KOG2745	Mitochondrial carrier protein
POORLY CHARACTERIZED	[R]	General function prediction only	E1BQ15	KOG2956	CLIP-associating protein
POORLY CHARACTERIZED	[R]	General function prediction only	E1BKE1	KOG1825	Fry-like conserved proteins
POORLY CHARACTERIZED	[R]	General function prediction only	Q0VD36	KOG2458	Endoplasmic reticulum protein EP58, contains filamin rod domain and KDEL motif
POORLY CHARACTERIZED	[R]	General function prediction only	E1BLR9	KOG2649	Zinc carboxypeptidase
POORLY CHARACTERIZED	[R]	General function prediction only	A6H702	KOG2055	WD40 repeat protein
POORLY CHARACTERIZED	[R]	General function prediction only	Q3ZBU2	KOG3461	CDGSH-type Zn-finger containing protein
POORLY CHARACTERIZED	[R]	General function prediction only	E1BN63	KOG0584	Serine/threonine protein kinase
POORLY CHARACTERIZED	[R]	General function prediction only	Q0P5H6	KOG2096	WD40 repeat protein
POORLY CHARACTERIZED	[R]	General function prediction only	Q2HJH7	KOG3086	Predicted dioxygenase
POORLY CHARACTERIZED	[R]	General function prediction only	Q32P59	KOG0118	FOG: RRM domain
POORLY CHARACTERIZED	[R]	General function prediction only	Q0VC02	KOG2139	WD40 repeat protein
POORLY CHARACTERIZED	[R]	General function prediction only	A5PJM4	KOG1336	Monodehydroascorbate/ferredoxin reductase
POORLY CHARACTERIZED	[R]	General function prediction only	E1BLD1	KOG4276	Predicted hormone receptor interactor
POORLY CHARACTERIZED	[R]	General function prediction only	A7YWH2	KOG1995	Conserved Zn-finger protein
POORLY CHARACTERIZED	[R]	General function prediction only	Q2NL17	KOG2489	Transmembrane protein
POORLY CHARACTERIZED	[R]	General function prediction only	Q3ZBZ7	KOG2966	Uncharacterized conserved protein
POORLY CHARACTERIZED	[R]	General function prediction only	Q05204	KOG4818	Lysosomal-associated membrane protein
POORLY CHARACTERIZED	[R]	General function prediction only	Q3ZCH9	KOG3040	Predicted sugar phosphatase (HAD superfamily)
POORLY CHARACTERIZED	[R]	General function prediction only	Q2HJF5	KOG2316	Predicted ATPase (PP-loop superfamily)
POORLY CHARACTERIZED	[R]	General function prediction only	A1L502	KOG0254	Predicted transporter (major facilitator superfamily)
POORLY CHARACTERIZED	[R]	General function prediction only	G3X6L7	KOG0725	Reductases with broad range of substrate specificities
POORLY CHARACTERIZED	[R]	General function prediction only	F1N611	KOG3527	Erythrocyte membrane protein 4.1 and related proteins of the ERM family
POORLY CHARACTERIZED	[R]	General function prediction only	F1MCK7	KOG4547	WD40 repeat-containing protein
POORLY CHARACTERIZED	[R]	General function prediction only	Q2HJ47	KOG3239	Density-regulated protein related to translation initiation factor 1 (eIF-1/SUI1)
POORLY CHARACTERIZED	[R]	General function prediction only	F1N7X9	KOG0226	RNA-binding proteins
POORLY CHARACTERIZED	[R]	General function prediction only	F1MVH9	KOG2893	Zn finger protein
POORLY CHARACTERIZED	[R]	General function prediction only	B0JYM4	KOG3882	Tetraspanin family integral membrane protein
POORLY CHARACTERIZED	[R]	General function prediction only	V6F834	KOG2703	C4-type Zn-finger protein
POORLY CHARACTERIZED	[R]	General function prediction only	Q0P5M9	KOG2615	Permease of the major facilitator superfamily
POORLY CHARACTERIZED	[R]	General function prediction only	G3MZW6	KOG1729	FYVE finger containing protein
POORLY CHARACTERIZED	[R]	General function prediction only	Q148D6	KOG3211	Predicted endoplasmic reticulum membrane protein Lec35/MPDU1 involved in monosaccharide-P-dolichol utilization
POORLY CHARACTERIZED	[R]	General function prediction only	F1N0Y9	KOG3792	Transcription factor NFAT, subunit NF90
POORLY CHARACTERIZED	[R]	General function prediction only	Q05B89	KOG4131	Ngg1-interacting factor 3 protein NIF3L1
POORLY CHARACTERIZED	[RT]	General function prediction only	E1B9D1	KOG0598	Ribosomal protein S6 kinase and related proteins
POORLY CHARACTERIZED	[R]	General function prediction only	F1N7N8	KOG3508	GTPase-activating protein
POORLY CHARACTERIZED	[R]	General function prediction only	F1MJT0	KOG2343	Glucose-repressible protein and related proteins
POORLY CHARACTERIZED	[R]	General function prediction only	E1BIQ0	KOG1067	Predicted RNA-binding polyribonucleotide nucleotidyltransferase
POORLY CHARACTERIZED	[RD]	General function prediction only	A4FUI1	KOG4613	Predicted component of DNA replication checkpoint response mechanism (S-M checkpoint)
POORLY CHARACTERIZED	[R]	General function prediction only	A7MB33	KOG0463	GTP-binding protein GP-1
POORLY CHARACTERIZED	[R]	General function prediction only	A8E648	KOG4368	Predicted RNA binding protein, contains SWAP, RPR and G-patch domains
POORLY CHARACTERIZED	[R]	General function prediction only	Q3T094	KOG0814	Glyoxylase
POORLY CHARACTERIZED	[RO]	General function prediction only	F1MFA3	KOG2019	Metalloendoprotease HMP1 (insulinase superfamily)
POORLY CHARACTERIZED	[R]	General function prediction only	F1MX39	KOG0091	GTPase Rab39, small G protein superfamily
POORLY CHARACTERIZED	[R]	General function prediction only	F1MWM6	KOG1280	Uncharacterized conserved protein containing ZZ-type Zn-finger
POORLY CHARACTERIZED	[R]	General function prediction only	Q2KIN6	KOG1944	Peroxisomal membrane protein MPV17 and related proteins
POORLY CHARACTERIZED	[R]	General function prediction only	Q2KIQ7	KOG0114	Predicted RNA-binding protein (RRM superfamily)
POORLY CHARACTERIZED	[R]	General function prediction only	Q08DI5	KOG0395	Ras-related GTPase
POORLY CHARACTERIZED	[R]	General function prediction only	F1MKD1	KOG3178	Hydroxyindole-O-methyltransferase and related SAM-dependent methyltransferases
POORLY CHARACTERIZED	[R]	General function prediction only	A7YWM8	KOG3085	Predicted hydrolase (HAD superfamily)
POORLY CHARACTERIZED	[R]	General function prediction only	A6QLH6	KOG1243	Protein kinase
POORLY CHARACTERIZED	[R]	General function prediction only	Q0VCK9	KOG1109	Vacuole membrane protein VMP1
POORLY CHARACTERIZED	[R]	General function prediction only	Q0VC53	KOG0567	HEAT repeat-containing protein
POORLY CHARACTERIZED	[R]	General function prediction only	Q24K16	KOG1196	Predicted NAD-dependent oxidoreductase
POORLY CHARACTERIZED	[R]	General function prediction only	F1N746	KOG1102	Rab6 GTPase activator GAPCenA and related TBC domain proteins
POORLY CHARACTERIZED	[R]	General function prediction only	F1MBM5	KOG2170	ATPase of the AAA+ superfamily
POORLY CHARACTERIZED	[R]	General function prediction only	Q0VCS9	KOG1710	MYND Zn-finger and ankyrin repeat protein
POORLY CHARACTERIZED	[RT]	General function prediction only	G3X7B5	KOG0598	Ribosomal protein S6 kinase and related proteins
POORLY CHARACTERIZED	[R]	General function prediction only	F1MBG5	KOG0586	Serine/threonine protein kinase
POORLY CHARACTERIZED	[R]	General function prediction only	G3X7U6	KOG3164	Uncharacterized proteins of PilT N-term./Vapc superfamily
POORLY CHARACTERIZED	[R]	General function prediction only	G3MXJ5	KOG4818	Lysosomal-associated membrane protein
POORLY CHARACTERIZED	[R]	General function prediction only	E1BCT9	KOG2135	Proteins containing the RNA recognition motif
POORLY CHARACTERIZED	[R]	General function prediction only	F1MLE1	KOG3628	Predicted AMP-binding protein
POORLY CHARACTERIZED	[R]	General function prediction only	G3X721	KOG4403	Cell surface glycoprotein STIM, contains SAM domain
POORLY CHARACTERIZED	[R]	General function prediction only	A7MB47	KOG3036	Protein involved in cell differentiation/sexual development
POORLY CHARACTERIZED	[R]	General function prediction only	F1N6A0	KOG4044	Mitochondrial associated endoribonuclease MAR1 (isochorismatase superfamily)
POORLY CHARACTERIZED	[R]	General function prediction only	A6QR14	KOG1262	FAD-binding protein DIMINUTO
POORLY CHARACTERIZED	[R]	General function prediction only	A4IFB6	KOG2471	TPR repeat-containing protein
POORLY CHARACTERIZED	[R]	General function prediction only	A5PK75	KOG2170	ATPase of the AAA+ superfamily
POORLY CHARACTERIZED	[R]	General function prediction only	Q0VCL3	KOG2981	Protein involved in autophagocytosis during starvation
POORLY CHARACTERIZED	[RTU]	General function prediction only	Q5EA77	KOG3784	Sorting nexin protein SNX27
POORLY CHARACTERIZED	[R]	General function prediction only	G3X6I6	KOG1539	WD repeat protein
POORLY CHARACTERIZED	[R]	General function prediction only	E1BE28	KOG2037	Guanylate-binding protein
POORLY CHARACTERIZED	[R]	General function prediction only	F1N194	KOG2785	C2H2-type Zn-finger protein
POORLY CHARACTERIZED	[R]	General function prediction only	F1MV20	KOG1677	CCCH-type Zn-finger protein
POORLY CHARACTERIZED	[R]	General function prediction only	Q32LD1	KOG4834	Predicted DNA-binding protein, contains SANT domain
POORLY CHARACTERIZED	[R]	General function prediction only	A6QLS8	KOG1912	WD40 repeat protein
POORLY CHARACTERIZED	[R]	General function prediction only	Q58DP0	KOG1541	Predicted protein carboxyl methylase
POORLY CHARACTERIZED	[R]	General function prediction only	Q3T083	KOG3358	Uncharacterized secreted protein SDF2 (Stromal cell-derived factor 2), contains MIR domains
POORLY CHARACTERIZED	[R]	General function prediction only	F1N686	KOG3650	Predicted coiled-coil protein
POORLY CHARACTERIZED	[R]	General function prediction only	Q58D33	KOG2948	Predicted metal-binding protein
POORLY CHARACTERIZED	[R]	General function prediction only	E1BJ04	KOG4678	FOG: Calponin homology domain
POORLY CHARACTERIZED	[R]	General function prediction only	Q08E42	KOG0619	FOG: Leucine rich repeat
POORLY CHARACTERIZED	[R]	General function prediction only	E1B7S3	KOG3527	Erythrocyte membrane protein 4.1 and related proteins of the ERM family
POORLY CHARACTERIZED	[R]	General function prediction only	Q1LZ83	KOG0813	Glyoxylase
POORLY CHARACTERIZED	[R]	General function prediction only	F1MEN2	KOG4678	FOG: Calponin homology domain
POORLY CHARACTERIZED	[R]	General function prediction only	Q02399	KOG0594	Protein kinase PCTAIRE and related kinases
POORLY CHARACTERIZED	[R]	General function prediction only	A7E3T1	KOG3882	Tetraspanin family integral membrane protein
POORLY CHARACTERIZED	[R]	General function prediction only	E1B860	KOG3617	WD40 and TPR repeat-containing protein
POORLY CHARACTERIZED	[R]	General function prediction only	Q3ZBP3	KOG4733	FOG: RRM domain
POORLY CHARACTERIZED	[R]	General function prediction only	F6R2J7	KOG1337	N-methyltransferase
POORLY CHARACTERIZED	[R]	General function prediction only	F1MXF2	KOG4549	Magnesium-dependent phosphatase
POORLY CHARACTERIZED	[R]	General function prediction only	Q2KIG2	KOG0266	WD40 repeat-containing protein
POORLY CHARACTERIZED	[R]	General function prediction only	Q3T0J9	KOG2484	GTPase
POORLY CHARACTERIZED	[R]	General function prediction only	E1BPN0	KOG2750	Uncharacterized conserved protein similar to ATP/GTP-binding protein
POORLY CHARACTERIZED	[R]	General function prediction only	F1N5K1	KOG0663	Protein kinase PITSLRE and related kinases
POORLY CHARACTERIZED	[R]	General function prediction only	V6F9A6	KOG4454	RNA binding protein (RRM superfamily)
POORLY CHARACTERIZED	[R]	General function prediction only	A6QP94	KOG2425	Nuclear protein involved in cell morphogenesis and cell surface growth
POORLY CHARACTERIZED	[R]	General function prediction only	Q08DW9	KOG1552	Predicted alpha/beta hydrolase
POORLY CHARACTERIZED	[R]	General function prediction only	F2Z4G3	KOG0153	Predicted RNA-binding protein (RRM superfamily)
POORLY CHARACTERIZED	[R]	General function prediction only	F1MLX0	KOG1535	Predicted fumarylacetoacetate hydralase
POORLY CHARACTERIZED	[R]	General function prediction only	F1N1D4	KOG4433	Tweety transmembrane/cell surface protein
POORLY CHARACTERIZED	[R]	General function prediction only	E1BIE7	KOG4609	Predicted phosphoglycerate mutase
POORLY CHARACTERIZED	[R]	General function prediction only	C7FFR6	KOG2978	Dolichol-phosphate mannosyltransferase
POORLY CHARACTERIZED	[R]	General function prediction only	F1N0J3	KOG0206	P-type ATPase
POORLY CHARACTERIZED	[R]	General function prediction only	A2VDN1	KOG2945	Predicted RNA-binding protein
POORLY CHARACTERIZED	[R]	General function prediction only	E1BC40	KOG2048	WD40 repeat protein
POORLY CHARACTERIZED	[R]	General function prediction only	A8NJ74	KOG0118	FOG: RRM domain
POORLY CHARACTERIZED	[R]	General function prediction only	F1N5N2	KOG3289	Uncharacterized conserved protein encoded by sequence overlapping the COX4 gene
POORLY CHARACTERIZED	[R]	General function prediction only	Q0VCC5	KOG1721	FOG: Zn-finger
POORLY CHARACTERIZED	[R]	General function prediction only	F1MLB1	KOG0391	SNF2 family DNA-dependent ATPase
POORLY CHARACTERIZED	[R]	General function prediction only	F1N5J8	KOG0725	Reductases with broad range of substrate specificities
POORLY CHARACTERIZED	[R]	General function prediction only	A6QLY4	KOG4044	Mitochondrial associated endoribonuclease MAR1 (isochorismatase superfamily)
POORLY CHARACTERIZED	[R]	General function prediction only	Q2T9Y1	KOG3089	Predicted DEAD-box-containing helicase
POORLY CHARACTERIZED	[R]	General function prediction only	Q1LZH7	KOG0514	Ankyrin repeat protein
POORLY CHARACTERIZED	[R]	General function prediction only	Q08DH9	KOG1721	FOG: Zn-finger
POORLY CHARACTERIZED	[R]	General function prediction only	A6QP55	KOG3767	Sideroflexin
POORLY CHARACTERIZED	[R]	General function prediction only	Q3SZX8	KOG3272	Predicted coiled-coil protein
POORLY CHARACTERIZED	[R]	General function prediction only	A2VE61	KOG2489	Transmembrane protein
POORLY CHARACTERIZED	[R]	General function prediction only	A5D7T6	KOG1721	FOG: Zn-finger
POORLY CHARACTERIZED	[R]	General function prediction only	A5PKD9	KOG1552	Predicted alpha/beta hydrolase
POORLY CHARACTERIZED	[R]	General function prediction only	F1MYG6	KOG2135	Proteins containing the RNA recognition motif
POORLY CHARACTERIZED	[R]	General function prediction only	F1MAZ8	KOG0586	Serine/threonine protein kinase
POORLY CHARACTERIZED	[R]	General function prediction only	F1MJW9	KOG2919	Guanine nucleotide-binding protein
POORLY CHARACTERIZED	[R]	General function prediction only	A4FUC4	KOG1721	FOG: Zn-finger
POORLY CHARACTERIZED	[R]	General function prediction only	Q1JQA5	KOG1110	Putative steroid membrane receptor Hpr6.6/25-Dx
POORLY CHARACTERIZED	[R]	General function prediction only	E1BFX6	KOG0112	Large RNA-binding protein (RRM superfamily)
POORLY CHARACTERIZED	[R]	General function prediction only	F1MKU1	KOG0354	DEAD-box like helicase
POORLY CHARACTERIZED	[R]	General function prediction only	E1B7Z4	KOG2037	Guanylate-binding protein
POORLY CHARACTERIZED	[R]	General function prediction only	Q08E63	KOG0619	FOG: Leucine rich repeat
POORLY CHARACTERIZED	[R]	General function prediction only	E1BDK7	KOG2121	Predicted metal-dependent hydrolase (beta-lactamase superfamily)
POORLY CHARACTERIZED	[R]	General function prediction only	Q5E9Q1	KOG2458	Endoplasmic reticulum protein EP58, contains filamin rod domain and KDEL motif
POORLY CHARACTERIZED	[R]	General function prediction only	F1MFZ9	KOG0154	RNA-binding protein RBM5 and related proteins, contain G-patch and RRM domains
POORLY CHARACTERIZED	[R]	General function prediction only	F1MAV3	KOG1457	RNA binding protein (contains RRM repeats)
POORLY CHARACTERIZED	[R]	General function prediction only	Q24K03	KOG3943	THUMP domain-containing proteins
POORLY CHARACTERIZED	[R]	General function prediction only	Q29RP3	KOG0395	Ras-related GTPase
POORLY CHARACTERIZED	[R]	General function prediction only	F1ML71	KOG4812	Golgi-associated protein/Nedd4 WW domain-binding protein
POORLY CHARACTERIZED	[R]	General function prediction only	Q1RMU5	KOG0154	RNA-binding protein RBM5 and related proteins, contain G-patch and RRM domains
POORLY CHARACTERIZED	[R]	General function prediction only	E1BGZ1	KOG2333	Uncharacterized conserved protein
POORLY CHARACTERIZED	[R]	General function prediction only	A7Z052	KOG0974	WD-repeat protein WDR6, WD repeat superfamily
POORLY CHARACTERIZED	[R]	General function prediction only	F1N2U1	KOG1243	Protein kinase
POORLY CHARACTERIZED	[R]	General function prediction only	F1MX65	KOG3394	Protein OS-9
POORLY CHARACTERIZED	[R]	General function prediction only	A4FV64	KOG0965	Predicted RNA-binding protein, contains SWAP and G-patch domains
POORLY CHARACTERIZED	[R]	General function prediction only	Q5E9K2	KOG3304	Surfeit family protein 5
POORLY CHARACTERIZED	[R]	General function prediction only	A2VE85	KOG0490	Transcription factor, contains HOX domain
POORLY CHARACTERIZED	[R]	General function prediction only	E1BMF4	KOG0502	Integral membrane ankyrin-repeat protein Kidins220 (protein kinase D substrate)
POORLY CHARACTERIZED	[R]	General function prediction only	F1N2I5	KOG3043	Predicted hydrolase related to dienelactone hydrolase
POORLY CHARACTERIZED	[R]	General function prediction only	E1B8R7	KOG3621	WD40 repeat-containing protein
POORLY CHARACTERIZED	[R]	General function prediction only	F6RM04	KOG0112	Large RNA-binding protein (RRM superfamily)
POORLY CHARACTERIZED	[R]	General function prediction only	A5PKK1	KOG2488	Acetyltransferase (GNAT) domain-containing protein
POORLY CHARACTERIZED	[R]	General function prediction only	Q1RMV0	KOG1125	TPR repeat-containing protein
POORLY CHARACTERIZED	[R]	General function prediction only	E1BL02	KOG1931	Putative transmembrane protein
POORLY CHARACTERIZED	[R]	General function prediction only	F1N2W0	KOG1196	Predicted NAD-dependent oxidoreductase
POORLY CHARACTERIZED	[R]	General function prediction only	E1BH80	KOG1901	Uncharacterized high-glucose-regulated protein
POORLY CHARACTERIZED	[R]	General function prediction only	Q0VCL5	KOG0381	HMG box-containing protein
POORLY CHARACTERIZED	[R]	General function prediction only	Q05B45	KOG4758	Predicted membrane protein
POORLY CHARACTERIZED	[R]	General function prediction only	F1N2A9	KOG0125	Ataxin 2-binding protein (RRM superfamily)
POORLY CHARACTERIZED	[R]	General function prediction only	F1MWG3	KOG2140	Uncharacterized conserved protein
POORLY CHARACTERIZED	[R]	General function prediction only	A1A4I5	KOG0649	WD40 repeat protein
POORLY CHARACTERIZED	[R]	General function prediction only	E1BIH2	KOG3235	Subunit of the major N alpha-acetyltransferase
POORLY CHARACTERIZED	[R]	General function prediction only	A6QLW5	KOG2717	Uncharacterized conserved protein with similarity to embryogenesis protein H beta 58 and VPS26
POORLY CHARACTERIZED	[R]	General function prediction only	Q3SZY7	KOG3173	Predicted Zn-finger protein
POORLY CHARACTERIZED	[R]	General function prediction only	E1BQ01	KOG1721	FOG: Zn-finger
POORLY CHARACTERIZED	[R]	General function prediction only	Q5E9T1	KOG2720	Predicted hydrolase (HIT family)
POORLY CHARACTERIZED	[R]	General function prediction only	A7MB14	KOG1862	GYF domain containing proteins
POORLY CHARACTERIZED	[R]	General function prediction only	F1MGK3	KOG3394	Protein OS-9
POORLY CHARACTERIZED	[R]	General function prediction only	Q0PEU9	KOG1877	Putative transmembrane protein cmp44E
POORLY CHARACTERIZED	[R]	General function prediction only	E1B8A6	KOG2502	Tub family proteins
POORLY CHARACTERIZED	[R]	General function prediction only	Q32P76	KOG4488	Small EDRK-rich protein H4F5
POORLY CHARACTERIZED	[R]	General function prediction only	A6QPL3	KOG3211	Predicted endoplasmic reticulum membrane protein Lec35/MPDU1 involved in monosaccharide-P-dolichol utilization
POORLY CHARACTERIZED	[R]	General function prediction only	F1MR50	KOG1881	Anion exchanger adaptor protein Kanadaptin, contains FHA domain
POORLY CHARACTERIZED	[R]	General function prediction only	E1BBK8	KOG0249	LAR-interacting protein and related proteins
POORLY CHARACTERIZED	[R]	General function prediction only	F1MDN8	KOG2423	Nucleolar GTPase
POORLY CHARACTERIZED	[R]	General function prediction only	F1MQX7	KOG1501	Arginine N-methyltransferase
POORLY CHARACTERIZED	[R]	General function prediction only	A7YWH0	KOG4433	Tweety transmembrane/cell surface protein
POORLY CHARACTERIZED	[R]	General function prediction only	F1MU84	KOG3867	Sulfatase
POORLY CHARACTERIZED	[R]	General function prediction only	A7MB43	KOG1089	Myotubularin-related phosphatidylinositol 3-phosphate 3-phosphatase MTM6
[truncated: 1,247 more rows]
