# Supplementary material for: Proteomics analysis reveals heat shock proteins involved in caprine parainfluenza virus type 3 infection
Source: BMC Vet Res. 2019 May 17;15:151. doi: 10.1186/s12917-019-1897-6 (PMC6525452; doi:10.1186/s12917-019-1897-6)
Supplement: Supplementary file 5 — Figure S6 and S7 Heat map and scatterplot (ZIP 1116 kb) [file 12917_2019_1897_MOESM5_ESM.zip]

Archive with 2 entries (2 files):
- Supplementary figure 6.jpg
- Supplementary figure 7.jpg
