# Supplementary material for: Proteomics analysis reveals heat shock proteins involved in caprine parainfluenza virus type 3 infection
Source: BMC Vet Res. 2019 May 17;15:151. doi: 10.1186/s12917-019-1897-6 (PMC6525452; doi:10.1186/s12917-019-1897-6)
Supplement: Supplementary file 7 — Data Sheet 9. The 93 DEPs were annotated into six KEGG pathway categories (XLS 32 kb) [file 12917_2019_1897_MOESM7_ESM.xls]

## Sheet: KEGG_brite.C
	KEGG pathway information shown in supplementary data sheet 2
#Brite_A	Brite_B	Pathway_Name	Pathway	Number_of_Protein	Protein_list
Cellular Processes	Cell growth and death	Cell cycle	bta04110	1	A1A4R8
Cellular Processes	Cell growth and death	Cellular senescence	bta04218	1	P13909
Cellular Processes	Cell growth and death	Necroptosis	bta04217	1	P15103
Cellular Processes	Cell growth and death	Oocyte meiosis	bta04114	1	A1A4R8
Cellular Processes	Cell growth and death	p53 signaling pathway	bta04115	2	Q28178;P13909
Cellular Processes	Cellular community - eukaryotes	Focal adhesion	bta04510	1	Q28178
Cellular Processes	Cellular community - eukaryotes	Tight junction	bta04530	1	Q08DI5
Cellular Processes	Transport and catabolism	Endocytosis	bta04144	1	Q27965
Cellular Processes	Transport and catabolism	Peroxisome	bta04146	1	Q2KIN6
Cellular Processes	Transport and catabolism	Phagosome	bta04145	1	Q28178
Environmental Information Processing	Signaling molecules and interaction	ECM-receptor interaction	bta04512	1	Q28178
Environmental Information Processing	Signal transduction	Apelin signaling pathway	bta04371	1	P13909
Environmental Information Processing	Signal transduction	FoxO signaling pathway	bta04068	1	Q2KHT6
Environmental Information Processing	Signal transduction	HIF-1 signaling pathway	bta04066	1	P13909
Environmental Information Processing	Signal transduction	Hippo signaling pathway	bta04390	1	P13909
Environmental Information Processing	Signal transduction	MAPK signaling pathway	bta04010	1	Q27965
Environmental Information Processing	Signal transduction	PI3K-Akt signaling pathway	bta04151	2	Q95M18;Q28178
Environmental Information Processing	Signal transduction	Rap1 signaling pathway	bta04015	1	Q28178
Environmental Information Processing	Signal transduction	TGF-beta signaling pathway	bta04350	1	Q28178
Genetic Information Processing	Folding, sorting and degradation	Protein export	bta03060	1	Q0VCX2
Genetic Information Processing	Folding, sorting and degradation	Protein processing in endoplasmic reticulum	bta04141	3	Q27965;Q95M18;Q0VCX2
Genetic Information Processing	Folding, sorting and degradation	Sulfur relay system	bta04122	1	Q148F0
Genetic Information Processing	Folding, sorting and degradation	Ubiquitin mediated proteolysis	bta04120	2	Q32PA5;A1A4R8
Genetic Information Processing	Transcription	Spliceosome	bta03040	2	Q27965;A5PJN8
Genetic Information Processing	Translation	mRNA surveillance pathway	bta03015	1	Q17QI2
Genetic Information Processing	Translation	Ribosome biogenesis in eukaryotes	bta03008	1	Q3T0J9
Human Diseases	Cancers: Overview	MicroRNAs in cancer	bta05206	2	Q5KR49;Q28178
Human Diseases	Cancers: Overview	Pathways in cancer	bta05200	1	Q95M18
Human Diseases	Cancers: Overview	Proteoglycans in cancer	bta05205	1	Q28178
Human Diseases	Cancers: Specific types	Bladder cancer	bta05219	1	Q28178
Human Diseases	Cancers: Specific types	Prostate cancer	bta05215	1	Q95M18
Human Diseases	Cardiovascular diseases	Dilated cardiomyopathy (DCM)	bta05414	1	Q5KR49
Human Diseases	Cardiovascular diseases	Fluid shear stress and atherosclerosis	bta05418	1	Q95M18
Human Diseases	Cardiovascular diseases	Hypertrophic cardiomyopathy (HCM)	bta05410	1	Q5KR49
Human Diseases	Endocrine and metabolic diseases	AGE-RAGE signaling pathway in diabetic complications	bta04933	1	P13909
Human Diseases	Infectious diseases: Bacterial	Legionellosis	bta05134	1	Q27965
Human Diseases	Infectious diseases: Bacterial	Salmonella infection	bta05132	1	Q2HJJ0
Human Diseases	Infectious diseases: Bacterial	Tuberculosis	bta05152	1	Q28037
Human Diseases	Infectious diseases: Parasitic	Chagas disease (American trypanosomiasis)	bta05142	1	P13909
Human Diseases	Infectious diseases: Parasitic	Malaria	bta05144	1	Q28178
Human Diseases	Infectious diseases: Parasitic	Toxoplasmosis	bta05145	1	Q27965
Human Diseases	Infectious diseases: Viral	Epstein-Barr virus infection	bta05169	1	Q27965
Human Diseases	Infectious diseases: Viral	HTLV-I infection	bta05166	1	A1A4R8
Human Diseases	Infectious diseases: Viral	Human papillomavirus infection	bta05165	1	Q28178
Human Diseases	Infectious diseases: Viral	Influenza A	bta05164	1	Q27965
Human Diseases	Infectious diseases: Viral	Measles	bta05162	1	Q27965
Human Diseases	Neurodegenerative diseases	Alzheimer's disease	bta05010	1	P07926
Human Diseases	Neurodegenerative diseases	Huntington's disease	bta05016	1	P07926
Human Diseases	Neurodegenerative diseases	Parkinson's disease	bta05012	1	P07926
Human Diseases	Neurodegenerative diseases	Prion diseases	bta05020	1	Q0VCX2
Metabolism	Amino acid metabolism	Alanine, aspartate and glutamate metabolism	bta00250	2	Q1LZA3;P15103
Metabolism	Amino acid metabolism	Arginine biosynthesis	bta00220	1	P15103
Metabolism	Amino acid metabolism	Glycine, serine and threonine metabolism	bta00260	1	Q2KHU0
Metabolism	Amino acid metabolism	Lysine degradation	bta00310	1	Q0VC74
Metabolism	Carbohydrate metabolism	Glyoxylate and dicarboxylate metabolism	bta00630	1	P15103
Metabolism	Energy metabolism	Nitrogen metabolism	bta00910	1	P15103
Metabolism	Energy metabolism	Oxidative phosphorylation	bta00190	1	P07926
Metabolism	Global and overview maps	Biosynthesis of amino acids	bta01230	2	Q2KHU0;P15103
Metabolism	Global and overview maps	Carbon metabolism	bta01200	1	Q2KHU0
Metabolism	Global and overview maps	Metabolic pathways	bta01100	4	Q2KHU0;P07926;Q1LZA3;P15103
Metabolism	Glycan biosynthesis and metabolism	Other types of O-glycan biosynthesis	bta00514	1	Q5E9Q1
Organismal Systems	Aging	Longevity regulating pathway - multiple species	bta04213	1	Q27965
Organismal Systems	Circulatory system	Adrenergic signaling in cardiomyocytes	bta04261	1	Q5KR49
Organismal Systems	Circulatory system	Cardiac muscle contraction	bta04260	1	Q5KR49
Organismal Systems	Digestive system	Mineral absorption	bta04978	2	Q28037;P68301
Organismal Systems	Endocrine system	Estrogen signaling pathway	bta04915	3	Q27965;Q95M18;Q0P5J6
Organismal Systems	Endocrine system	Insulin signaling pathway	bta04910	1	A6QLR4
Organismal Systems	Endocrine system	Parathyroid hormone synthesis, secretion and action	bta04928	1	Q28037
Organismal Systems	Endocrine system	Progesterone-mediated oocyte maturation	bta04914	1	A1A4R8
Organismal Systems	Endocrine system	Thyroid hormone synthesis	bta04918	2	Q95M18;Q0VCX2
Organismal Systems	Environmental adaptation	Thermogenesis	bta04714	2	P07926;Q08DK7
Organismal Systems	Excretory system	Endocrine and other factor-regulated calcium reabsorption	bta04961	1	Q28037
Organismal Systems	Immune system	Antigen processing and presentation	bta04612	1	Q27965
Organismal Systems	Immune system	Complement and coagulation cascades	bta04610	1	P13909
Organismal Systems	Immune system	IL-17 signaling pathway	bta04657	1	Q95M18
Organismal Systems	Nervous system	GABAergic synapse	bta04727	1	P15103
Organismal Systems	Nervous system	Glutamatergic synapse	bta04724	1	P15103
